# Supplementary material for: Differential excitatory control of 2 parallel basket cell networks in amygdala microcircuits
Source: PLoS Biol. 2017 May 24;15(5):e2001421. doi: 10.1371/journal.pbio.2001421 (PMC5443504; doi:10.1371/journal.pbio.2001421)
Supplement: S1 Data — (XLSX) [file pbio.2001421.s011.xlsx]

## Sheet: Fig1_G
	1st IPSC amplitude (pA)
	CCKBC - CCKBC	CCKBC - AAC	PVBC-PVBC	PVBC-AAC
	21.8	32.3416	74.0283	12.7917
	7.23	175.329	26.6233	22.9905
	8.37	5.70448	24.661	18.3432
	12.2	10.571	7.8165	18.2044
	8.91	5.3448	29.6298	42.0757
	30.076	6.83409	30.7065	11.988
	13.338	4.16771
	3.214	16.5755
	68.4296	20.5975
	23.2183
	9.41964
mean	18.746	30.8295	32.2443	21.0656
SD	18.3399	54.9637	22.0949	11.0597
SEM	5.52968	18.3212	9.02021	4.51512

## Sheet: Fig1_H
	CCKBC to CCKBC											CCKBC to AAC
	AP number (n)	Raw data peak amplitude (pA)										AP number (n)	Raw data peak amplitude (pA)
	1	-30.076	-13.338	-3.214	-5.41545	-71.3429	-23.4912	-12.5536				1	-5.3448	-32.2003	-227.01	-4.11784	-10.571	-6.83409	-20.5975	-4.10957	-4.03975	-11.5
	2	-18.12	-12.516	-5.1875	-4.28364	-93.3715	-24.537	-9.36327				2	-7.6836	-41.9505	-178.23	-11.2979	-10.8366	-3.61773	-17.6937	-2.57967	-2.04954	-12.45
	3	-21.0387	-9.5215	-6.014	-12.8346	-125.832	-38.206	-10.4587				3	-7.492	-74.893	-205.849	-12.0375	-13.6192	-5.65727	-25.7769	-4.81151	-4.83692	-10.84
	4	-15.1153	-28.971	-5.557	-15.0954	-124.112	-41.9091	-19.0729				4	-10.0776	-77.598	-177.255	-15.6567	-15.5926	-5.23955	-28.1346	-8.78847	-6.61478	-16.74
	5	-29.4807	-28.7045	-7.204	-20.8382	-137.344	-62.5018	-26.3778				5	-9.7232	-105.065	-155.347	-10.8381	-15.638	-7.45818	-37.5266	-5.32341	-8.24918	-18
	6	-31.434	-49	-7.8425	-38.9727	-187.202	-77.1481	-30.5919				6	-9.201				-13.7602	-9.365	-50.8019	-11.3193	-11.6699	-24.12
	7	-36.51	-52.9045	-9.366	-52.0891	-172.725	-87.9565	-31.4276				7	-12.3826				-12.6232	-10.2891	0	-11.3001	-14.4749	-28.22
	8	-34.842	-55.017	-15.816	-61.7536	-216.694	-100.165	-31.8471				8	-12.4014				-17.8848	-13.4659	-66.1321	-8.20586	-23.9138	-23.23
	9	-45.524	-65.3155	-30.5805	-67.6982	-226.712	-109.683	-30.3828				9	-12.8794				-19.0112	-14.5541	-53.4647	-3.72323	-21.6142	-34.95
	10	-41.9267	-63.2245	-24.1355	-87.9273	-211.018	-111.117	-30.9209				10	-15.5972				-22.0312	-16.2132	-66.4954	-5.76799	-23.138	-27.26
	AP number (n)	IPSCn/IPSC1							Mean	SEM		AP number (n)	IPSCn/IPSC1
	1	1	1	1	1	1	1	1	1	1.42531e-07		1	1	1	1	1	1	1	1	1	1	1	1	9.26161e-08
	2	0.60247	0.93837	1.61403	0.791	1.30877	1.04452	0.74586	1.00643	0.13311		2	1.43758	1.3028	0.78512	2.74365	1.02513	0.52937	0.85902	0.62772	0.50734	1.08261	1.09003	0.20867
	3	0.69952	0.71386	1.87119	2.36999	1.76376	1.6264	0.83312	1.41112	0.25016		3	1.40174	2.32585	0.90678	2.92325	1.28835	0.8278	1.25146	1.17081	1.19733	0.94261	1.4236	0.21291
	4	0.50257	2.17206	1.729	2.78748	1.73965	1.78403	1.51931	1.74773	0.2612		4	1.8855	2.40985	0.78082	3.80216	1.47504	0.76668	1.36592	2.13854	1.63742	1.45565	1.77176	0.27968
	5	0.98021	2.15208	2.24144	3.84791	1.92513	2.66065	2.10121	2.27266	0.32616		5	1.81919	3.26285	0.68432	2.63198	1.47933	1.09132	1.8219	1.29537	2.042	1.56522	1.76935	0.23668
	6	1.04515	3.67371	2.44011	7.19658	2.62397	3.28413	2.4369	3.24294	0.72909		6	1.72149	--		--	1.30169	1.37034	2.46641	2.75438	2.88876	2.09739	2.08578	0.24379
	7	1.21392	3.96645	2.91413	9.61861	2.42106	3.74423	2.50347	3.76884	1.03435		7	2.31676	--		--	1.19413	1.50555	2.54298	2.7497	3.58313	2.45391	2.33517	0.29988
	8	1.15847	4.12483	4.92097	11.4032	3.03736	4.26394	2.53689	4.49224	1.24582		8	2.32027	--		--	1.69187	1.9704	3.21068	1.99677	5.91962	2.02	2.7328	0.56207
	9	1.51363	4.89695	9.51478	12.5009	3.17778	4.66909	2.42024	5.52763	1.51931		9	2.40971	--		--	1.79843	2.12963	2.59568	0.90599	5.35039	3.03913	2.60414	0.52388
	10	1.39402	4.74018	7.50949	16.2364	2.9578	4.73015	2.46311	5.71873	1.90668		10	2.9182	--		--	2.08412	2.3724	3.22832	1.40355	5.72758	2.37043	2.87209	0.52467
	PVBC to PVBC											PVBC to AAC
	AP number (n)	Raw data peak amplitude (pA)										AP number (n)	Raw data peak amplitude (pA)
	1	-78.07	-25.4	-22.7	-9.608	-63.05	-28.96					1	-22.9905	-17.8	-17.9	-39.74
	2	-46.62	-18.3	-18.81	-9.272	-36.24	-22.45					2	-27.201	-14.1	-15.1	-33.98
	3	-52.82	-16.4	-12.01	-4.423	-20.27	-23.07					3	-18.214	-8.14	-6.9	-25.8
	4	-35.46	-15.6	-11.76	-11.75	-13.51	-17.32					4	-18.2725	-8.24	-11.1	-22.22
	5	-36.14	-11.64	-12.69	-8.2	-16.12	-16.06					5	-17.326	-8.79	-12.4	-22.43
	6	-46.25	-12.51	-11.76	-8.305	-13.98	-14.28					6	-17.943	-8.94	-10.7	-19.72
	7	-40.47	-13.6	-8.872	-9.064	-21.98	-15.17					7	-15.743	-8.91	-6.37	-25.7
	8	-37.25	-10.38	-9.885	-10.73	-9.121	-14.75					8	-17.416	-8.42	-2.38	-23.04
	9	-34.19	-10.49	-12.52	-3.04	-12	-17.53					9	-10.8915	-7.845	-3.19	-16.8
	10	-40.42	-10.68	-10.68	-5.686	-17.18	-17.87					10	-16.3445	-5.905	-9.78	-20.54
	AP number (n)	IPSCn/IPSC1										AP number (n)	IPSCn/IPSC1
	1	1	1	1	1	1	1	1	0			1	1	1	1	1	1	0
	2	0.59716	0.72047	0.82863	0.96503	0.57478	0.77521	0.74355	0.05993			2	1.18314	0.79213	0.84358	0.85506	0.91848	0.08928
	3	0.67657	0.64567	0.52907	0.46035	0.32149	0.79662	0.57163	0.06925			3	0.79224	0.4573	0.38547	0.64922	0.57106	0.09238
	4	0.45421	0.61417	0.51806	1.22294	0.21427	0.59807	0.60362	0.13723			4	0.79478	0.46292	0.62011	0.55913	0.60924	0.0698
	5	0.46292	0.45827	0.55903	0.85346	0.25567	0.55456	0.52398	0.07974			5	0.75362	0.49382	0.69274	0.56442	0.62615	0.05916
	6	0.59242	0.49252	0.51806	0.86438	0.22173	0.49309	0.53037	0.08439			6	0.78045	0.50225	0.59777	0.49623	0.59417	0.06631
	7	0.51838	0.53543	0.39084	0.94338	0.34861	0.52383	0.54341	0.08608			7	0.68476	0.50056	0.35587	0.6467	0.54697	0.07506
	8	0.47714	0.40866	0.43546	1.11678	0.14466	0.50932	0.51534	0.13145			8	0.75753	0.47303	0.13296	0.57977	0.48582	0.13144
	9	0.43794	0.41299	0.55154	0.3164	0.19033	0.60532	0.41909	0.06205			9	0.47374	0.44073	0.17821	0.42275	0.37886	0.06771
	10	0.51774	0.42047	0.47048	0.5918	0.27248	0.61706	0.48167	0.05144			10	0.71092	0.33174	0.54637	0.51686	0.52647	0.07769
