# Supplementary material for: Differential excitatory control of 2 parallel basket cell networks in amygdala microcircuits
Source: PLoS Biol. 2017 May 24;15(5):e2001421. doi: 10.1371/journal.pbio.2001421 (PMC5443504; doi:10.1371/journal.pbio.2001421)
Supplement: S2 Data — (XLSX) [file pbio.2001421.s012.xlsx]

## Sheet: Fig2_B
	Number of boutons/100 um2
	CB1+ boutons on PVBC soma	CB1+ boutons on AAC soma	CB1+ boutons on CCKBC soma	PV+ boutons on PVBC soma	PV+ boutons on AAC soma	PV+ boutons on CCKBC soma
	0	1.12949	1.19772	2.18279	0.91177	0.12618
	0.70437	2.17149	0.89757	0.6664	0.69985	0
	0	0	1.27576	0.80497	0.77096	0
	0	0.33678	0.54369	0.19888	1.41745	0
	0	1.36866	2.09802	1.25891	1.64627	0.12434
	0.18051	1.95175	3.1621	1.57233	0.98103	0
	0	1.1269	2.18519	0.67789	3.22038	0
	0	0	2.2467	1.34627		0
	0	0.53511	3.85679	0.66367		0
	0	0	2.72659	1.28157		0
	0	0.93991	1.36013	0.92334		0
	0	0.95391	2.24992	0.60453		0
	0	0	0.68596	1.31732		0.1018
	0.09653		0.7369	0.7383		0
	0		0.70276	0		0
	0		2.04114	1.14613		0.28284
	0		2.88445	0.68422		0.52087
	0.29507		2.92986	0.8518		0
	0		1.33127	0.70046		0.37478
	0		0.84577	0.80077		0
	0		0.70735	0		0.24567
	0		1.3244	0.43447		0
	0		2.16727	1.80163
	0		1.56078	2.56102
	0		1.94275	0
	0.45487		2.33997	0.68805
	0		1.93112	0.87568
	0		2.27821	5.70012
	0			1.9969
	0			2.84359
	0.50291			0.26371
				2.02448
				3.49627
				1.39199
mean	0.0720729	0.808769	1.79322	1.24995	1.37824	0.0807491
SD	0.17549	0.743489	0.864787	1.13422	0.882348	0.146452
SEM	0.0315189	0.206207	0.163429	0.194517	0.333496	0.0312237
