# Supplementary material for: Differential excitatory control of 2 parallel basket cell networks in amygdala microcircuits
Source: PLoS Biol. 2017 May 24;15(5):e2001421. doi: 10.1371/journal.pbio.2001421 (PMC5443504; doi:10.1371/journal.pbio.2001421)
Supplement: S3 Data — (XLSX) [file pbio.2001421.s013.xlsx]

## Sheet: Fig3_E
	1st IPSC amplitude (pA)
	CCKBC to PN	PVBC to PN
	210.17	104.9
	42.3815	28.17
	66.3416	114.5
	33.0275	160
	73.407	383.5
	75.012	155.4
	6.5	283.6
	13.06	121.3
	45.99	301.5
	103.4	39.77
	212.5	88.66
	118.72	133.5
	46.4	40.17
mean	80.5315	150.382
SD	66.1998	109.033
SEM	18.3605	30.2404

## Sheet: Fig3_F
	3 IPSP area (mV*ms)
	CCKBC to PN	PVBC to PN
	286.6	74.44
	24.18	11.19
	187.5	52.92
	7.213	131.2
	16.89	364.2
	189.8	155
	10.2	36.15
	13.79	223.6
	56.09	59.08
	142.6	104.8
	554.4	105.1
	72.7
	21.9
mean	121.836	119.789
SD	157.631	100.661
SEM	43.719	30.3505

## Sheet: Fig3_I
	Inhibitory efficacy (%)
	CCKBC to PN	PVBC to PN
	92	99
	61	40
	99	96
	28	99
	88	99
	99	93
	22	99
	17	87.5
	60	99
	80	12
	99	58.3
	99	99
	99	42.3
mean	72.5385	78.7
SD	31.7375	29.9186
SEM	8.8024	8.29792
