# Supplementary material for: Differential excitatory control of 2 parallel basket cell networks in amygdala microcircuits
Source: PLoS Biol. 2017 May 24;15(5):e2001421. doi: 10.1371/journal.pbio.2001421 (PMC5443504; doi:10.1371/journal.pbio.2001421)
Supplement: S4 Data — (XLSX) [file pbio.2001421.s014.xlsx]

## Sheet: Fig4_C
	VGluT1 input density (puncta/um)
	Input on CCKBC	Input on PVBC
	0.21248	0.70675
	0.17137	0.58369
	0.14873	0.53097
	0.13171	0.51364
	0.77586	0.51042
	0.28643	0.76299
	0.47059	1.13281
	0.38462	0.98039
	0.37037	0.87786
	0.25357	0.62876
		1.04651
		0.63813
		0.64103
		1.13402
mean	0.320573	0.763426
SD	0.1947	0.228517
SEM	0.0615696	0.0610738
