# Supplementary material for: Differential excitatory control of 2 parallel basket cell networks in amygdala microcircuits
Source: PLoS Biol. 2017 May 24;15(5):e2001421. doi: 10.1371/journal.pbio.2001421 (PMC5443504; doi:10.1371/journal.pbio.2001421)
Supplement: S5 Data — (XLSX) [file pbio.2001421.s015.xlsx]

## Sheet: Fig5_B_left
	CCKBC			PVBC			Median of mEPSC peak amplitude (pA)
	Percentiles peak amplitude (pA)	Normal percentiles		Percentiles peak amplitude (pA)	Normal percentiles		CCKBC	PVBC
	2.0752	0.04155		4.39453	0.04141		11.1084	20.6299
	3.90625	0.10803		4.63866	0.10767		13.4277	16.2354
	4.02832	0.17451		5.7373	0.17393		12.4512	21.2402
	4.27246	0.24098		5.85937	0.24019		13.4277	15.5029
	4.27246	0.30746		5.98145	0.30644		12.6953	32.3486
	4.27246	0.37394		6.22559	0.3727
	4.5166	0.44042		6.34766	0.43896	mean	12.6221	21.1914
	4.5166	0.5069		6.34766	0.50522	SD	0.951833	6.74023
	4.5166	0.57338		6.46973	0.57148	SEM	0.425673	3.01432
	4.76074	0.63985		6.5918	0.63773
	4.88281	0.70633		6.83594	0.70399
	5.00488	0.77281		6.83594	0.77025
	5.12695	0.83929		7.08008	0.83651
	5.12695	0.90577		7.08008	0.90277
	5.24902	0.97225		7.20215	0.96902
	5.24902	1.03872		7.20215	1.03528
	5.24902	1.1052		7.32422	1.10154
	5.24902	1.17168		7.32422	1.1678
	5.24902	1.23816		7.32422	1.23406
	5.24902	1.30464		7.44629	1.30031
	5.37109	1.37112		7.44629	1.36657
	5.37109	1.43759		7.44629	1.43283
	5.49316	1.50407		7.56836	1.49909
	5.49316	1.57055		7.56836	1.56535
	5.49316	1.63703		7.56836	1.63161
	5.61523	1.70351		7.56836	1.69786
	5.61523	1.76999		7.56836	1.76412
	5.7373	1.83646		7.69043	1.83038
	5.7373	1.90294		7.69043	1.89664
	5.7373	1.96942		7.69043	1.9629
	5.7373	2.0359		7.69043	2.02915
	5.85938	2.10238		7.81249	2.09541
	5.98145	2.16885		7.8125	2.16167
	5.98145	2.23533		7.8125	2.22793
	5.98145	2.30181		7.8125	2.29419
	5.98145	2.36829		7.8125	2.36044
	6.10352	2.43477		7.8125	2.4267
	6.10352	2.50125		7.93457	2.49296
	6.10352	2.56772		7.93457	2.55922
	6.10352	2.6342		7.93457	2.62548
	6.10352	2.70068		7.93457	2.69173
	6.10352	2.76716		8.05664	2.75799
	6.10352	2.83364		8.05664	2.82425
	6.10352	2.90012		8.17871	2.89051
	6.22558	2.96659		8.17871	2.95677
	6.22559	3.03307		8.30078	3.02302
	6.22559	3.09955		8.30078	3.08928
	6.22559	3.16603		8.42285	3.15554
	6.22559	3.23251		8.42285	3.2218
	6.22559	3.29899		8.42285	3.28806
	6.22559	3.36546		8.54492	3.35432
	6.34765	3.43194		8.54492	3.42057
	6.34766	3.49842		8.54492	3.48683
	6.34766	3.5649		8.54492	3.55309
	6.34766	3.63138		8.66698	3.61935
	6.34766	3.69786		8.66699	3.68561
	6.34766	3.76433		8.66699	3.75186
	6.46973	3.83081		8.66699	3.81812
	6.46973	3.89729		8.78905	3.88438
	6.46973	3.96377		8.78906	3.95064
	6.46973	4.03025		8.78906	4.0169
	6.46973	4.09673		8.78906	4.08315
	6.46973	4.1632		8.78906	4.14941
	6.59179	4.22968		8.91113	4.21567
	6.5918	4.29616		8.91113	4.28193
	6.5918	4.36264		8.91113	4.34819
	6.5918	4.42912		9.0332	4.41444
	6.5918	4.4956		9.0332	4.4807
	6.71387	4.56207		9.0332	4.54696
	6.71387	4.62855		9.0332	4.61322
	6.71387	4.69503		9.15527	4.67948
	6.71387	4.76151		9.15527	4.74573
	6.71387	4.82799		9.15527	4.81199
	6.71387	4.89447		9.15527	4.87825
	6.71387	4.96094		9.27734	4.94451
	6.83593	5.02742		9.27734	5.01077
	6.83594	5.0939		9.27734	5.07703
	6.83594	5.16038		9.27734	5.14328
	6.83594	5.22686		9.27734	5.20954
	6.83594	5.29334		9.39941	5.2758
	6.83594	5.35981		9.39941	5.34206
	6.83594	5.42629		9.39941	5.40832
	6.83594	5.49277		9.39941	5.47457
	6.83594	5.55925		9.39941	5.54083
	6.83594	5.62573		9.39941	5.60709
	6.83594	5.69221		9.39941	5.67335
	6.83594	5.75868		9.39941	5.73961
	6.83594	5.82516		9.39941	5.80586
	6.95801	5.89164		9.39941	5.87212
	6.95801	5.95812		9.39941	5.93838
	6.95801	6.0246		9.52148	6.00464
	6.95801	6.09108		9.52148	6.0709
	6.95801	6.15755		9.52148	6.13715
	6.95801	6.22403		9.52148	6.20341
	6.95801	6.29051		9.52148	6.26967
	6.95801	6.35699		9.52148	6.33593
	7.08007	6.42347		9.52148	6.40219
	7.08007	6.48995		9.52148	6.46844
	7.08008	6.55642		9.64355	6.5347
	7.08008	6.6229		9.64355	6.60096
	7.08008	6.68938		9.64355	6.66722
	7.08008	6.75586		9.64355	6.73348
	7.08008	6.82234		9.64355	6.79973
	7.08008	6.88882		9.64355	6.86599
	7.20214	6.95529		9.64355	6.93225
	7.20214	7.02177		9.64355	6.99851
	7.20214	7.08825		9.64355	7.06477
	7.20215	7.15473		9.64355	7.13103
	7.20215	7.22121		9.64355	7.19728
	7.20215	7.28768		9.76563	7.26354
	7.20215	7.35416		9.76563	7.3298
	7.20215	7.42064		9.76563	7.39606
	7.20215	7.48712		9.76563	7.46232
	7.20215	7.5536		9.76563	7.52857
	7.20215	7.62008		9.8877	7.59483
	7.20215	7.68655		9.8877	7.66109
	7.20215	7.75303		9.8877	7.72735
	7.20215	7.81951		9.8877	7.79361
	7.20215	7.88599		9.8877	7.85986
	7.20215	7.95247		9.8877	7.92612
	7.20215	8.01895		9.8877	7.99238
	7.20215	8.08542		9.8877	8.05864
	7.20215	8.1519		10.0098	8.1249
	7.32422	8.21838		10.0098	8.19115
	7.32422	8.28486		10.0098	8.25741
	7.32422	8.35134		10.0098	8.32367
	7.32422	8.41782		10.0098	8.38993
	7.32422	8.48429		10.0098	8.45619
	7.32422	8.55077		10.0098	8.52244
	7.32422	8.61725		10.1318	8.5887
	7.32422	8.68373		10.1318	8.65496
	7.32422	8.75021		10.1318	8.72122
	7.32422	8.81669		10.1318	8.78748
	7.32422	8.88316		10.1318	8.85374
	7.44629	8.94964		10.1318	8.91999
	7.44629	9.01612		10.2539	8.98625
	7.44629	9.0826		10.2539	9.05251
	7.44629	9.14908		10.2539	9.11877
	7.44629	9.21556		10.2539	9.18503
	7.44629	9.28203		10.2539	9.25128
	7.56836	9.34851		10.376	9.31754
	7.56836	9.41499		10.376	9.3838
	7.56836	9.48147		10.376	9.45006
	7.56836	9.54795		10.376	9.51632
	7.56836	9.61443		10.376	9.58257
	7.56836	9.6809		10.376	9.64883
	7.56836	9.74738		10.376	9.71509
	7.56836	9.81386		10.498	9.78135
	7.56836	9.88034		10.498	9.84761
	7.56836	9.94682		10.498	9.91386
	7.56836	10.0133		10.498	9.98012
	7.69042	10.0798		10.498	10.0464
	7.69042	10.1463		10.498	10.1126
	7.69042	10.2127		10.498	10.1789
	7.69043	10.2792		10.498	10.2452
	7.69043	10.3457		10.498	10.3114
	7.69043	10.4122		10.498	10.3777
	7.69043	10.4786		10.498	10.4439
	7.69043	10.5451		10.6201	10.5102
	7.69043	10.6116		10.6201	10.5764
	7.69043	10.6781		10.6201	10.6427
	7.69043	10.7446		10.6201	10.709
	7.69043	10.811		10.6201	10.7752
	7.69043	10.8775		10.6201	10.8415
	7.69043	10.944		10.6201	10.9077
	7.81249	11.0105		10.7422	10.974
	7.81249	11.077		10.7422	11.0403
	7.8125	11.1434		10.7422	11.1065
	7.8125	11.2099		10.7422	11.1728
	7.8125	11.2764		10.7422	11.239
	7.8125	11.3429		10.7422	11.3053
	7.8125	11.4093		10.7422	11.3715
	7.8125	11.4758		10.7422	11.4378
	7.8125	11.5423		10.7422	11.5041
	7.93457	11.6088		10.7422	11.5703
	7.93457	11.6753		10.8643	11.6366
	7.93457	11.7417		10.8643	11.7028
	7.93457	11.8082		10.8643	11.7691
	7.93457	11.8747		10.8643	11.8354
	7.93457	11.9412		10.8643	11.9016
	7.93457	12.0076		10.8643	11.9679
	7.93457	12.0741		10.8643	12.0341
	7.93457	12.1406		10.8643	12.1004
	7.93457	12.2071		10.8643	12.1666
	7.93457	12.2736		10.8643	12.2329
	7.93457	12.34		10.8643	12.2992
	7.93457	12.4065		10.8643	12.3654
	7.93457	12.473		10.9863	12.4317
	8.05663	12.5395		10.9863	12.4979
	8.05664	12.6059		10.9863	12.5642
	8.05664	12.6724		10.9863	12.6304
	8.05664	12.7389		10.9863	12.6967
	8.05664	12.8054		10.9863	12.763
	8.05664	12.8719		10.9863	12.8292
	8.05664	12.9383		11.1084	12.8955
	8.05664	13.0048		11.1084	12.9617
	8.05664	13.0713		11.1084	13.028
	8.05664	13.1378		11.1084	13.0943
	8.05664	13.2043		11.1084	13.1605
	8.05664	13.2707		11.1084	13.2268
	8.05664	13.3372		11.1084	13.293
	8.05664	13.4037		11.1084	13.3593
	8.05664	13.4702		11.1084	13.4255
	8.17871	13.5366		11.1084	13.4918
	8.17871	13.6031		11.1084	13.5581
	8.17871	13.6696		11.1084	13.6243
	8.17871	13.7361		11.2305	13.6906
	8.17871	13.8026		11.2305	13.7568
	8.17871	13.869		11.2305	13.8231
	8.17871	13.9355		11.2305	13.8894
	8.17871	14.002		11.2305	13.9556
	8.17871	14.0685		11.2305	14.0219
	8.17871	14.1349		11.3525	14.0881
	8.17871	14.2014		11.3525	14.1544
	8.30077	14.2679		11.3525	14.2206
	8.30078	14.3344		11.3525	14.2869
	8.30078	14.4009		11.3525	14.3532
	8.30078	14.4673		11.3525	14.4194
	8.30078	14.5338		11.3525	14.4857
	8.30078	14.6003		11.4746	14.5519
	8.30078	14.6668		11.4746	14.6182
	8.30078	14.7333		11.4746	14.6845
	8.30078	14.7997		11.4746	14.7507
	8.30078	14.8662		11.4746	14.817
	8.30078	14.9327		11.4746	14.8832
	8.30078	14.9992		11.4746	14.9495
	8.30078	15.0656		11.5967	15.0157
	8.30078	15.1321		11.5967	15.082
	8.30078	15.1986		11.5967	15.1483
	8.30078	15.2651		11.7188	15.2145
	8.30078	15.3316		11.7188	15.2808
	8.30078	15.398		11.7188	15.347
	8.42284	15.4645		11.7188	15.4133
	8.42284	15.531		11.7188	15.4795
	8.42284	15.5975		11.7188	15.5458
	8.42285	15.6639		11.7188	15.6121
	8.42285	15.7304		11.7188	15.6783
	8.42285	15.7969		11.8408	15.7446
	8.42285	15.8634		11.8408	15.8108
	8.42285	15.9299		11.8408	15.8771
	8.42285	15.9963		11.8408	15.9434
	8.42285	16.0628		11.8408	16.0096
	8.42285	16.1293		11.8408	16.0759
	8.42285	16.1958		11.8408	16.1421
	8.42285	16.2623		11.8408	16.2084
	8.54492	16.3287		11.8408	16.2746
	8.54492	16.3952		11.8408	16.3409
	8.54492	16.4617		11.9629	16.4072
	8.54492	16.5282		11.9629	16.4734
	8.54492	16.5947		11.9629	16.5397
	8.54492	16.6611		11.9629	16.6059
	8.54492	16.7276		11.9629	16.6722
	8.54492	16.7941		11.9629	16.7385
	8.54492	16.8606		12.0849	16.8047
	8.54492	16.927		12.085	16.871
	8.54492	16.9935		12.085	16.9372
	8.54492	17.06		12.085	17.0035
	8.54492	17.1265		12.085	17.0697
	8.66698	17.1929		12.085	17.136
	8.66698	17.2594		12.085	17.2022
	8.66698	17.3259		12.085	17.2685
	8.66699	17.3924		12.085	17.3348
	8.66699	17.4589		12.085	17.401
	8.66699	17.5253		12.085	17.4673
	8.66699	17.5918		12.207	17.5335
	8.66699	17.6583		12.207	17.5998
	8.66699	17.7248		12.207	17.6661
	8.66699	17.7913		12.207	17.7323
	8.66699	17.8577		12.207	17.7986
	8.66699	17.9242		12.207	17.8648
	8.66699	17.9907		12.207	17.9311
	8.66699	18.0572		12.3291	17.9974
	8.66699	18.1237		12.3291	18.0636
	8.66699	18.1901		12.3291	18.1299
	8.66699	18.2566		12.3291	18.1961
	8.66699	18.3231		12.3291	18.2624
	8.66699	18.3896		12.3291	18.3286
	8.66699	18.456		12.3291	18.3949
	8.66699	18.5225		12.4512	18.4612
	8.66699	18.589		12.4512	18.5274
	8.78905	18.6555		12.4512	18.5937
	8.78906	18.7219		12.4512	18.6599
	8.78906	18.7884		12.4512	18.7262
	8.78906	18.8549		12.4512	18.7924
	8.78906	18.9214		12.4512	18.8587
	8.91113	18.9879		12.5732	18.925
	8.91113	19.0543		12.5732	18.9912
	8.91113	19.1208		12.5732	19.0575
	8.91113	19.1873		12.5732	19.1237
	8.91113	19.2538		12.5732	19.19
	8.91113	19.3203		12.5732	19.2563
	8.91113	19.3867		12.5732	19.3225
	8.91113	19.4532		12.5732	19.3888
	8.91113	19.5197		12.5732	19.455
	8.91113	19.5862		12.5732	19.5213
	9.0332	19.6527		12.6953	19.5875
	9.0332	19.7191		12.6953	19.6538
	9.0332	19.7856		12.6953	19.7201
	9.0332	19.8521		12.6953	19.7863
	9.0332	19.9186		12.6953	19.8526
	9.0332	19.985		12.6953	19.9188
	9.0332	20.0515		12.6953	19.9851
	9.0332	20.118		12.6953	20.0513
	9.0332	20.1845		12.6953	20.1176
	9.0332	20.251		12.6953	20.1839
	9.0332	20.3174		12.6953	20.2501
	9.0332	20.3839		12.6953	20.3164
	9.0332	20.4504		12.6953	20.3826
	9.0332	20.5169		12.8174	20.4489
	9.0332	20.5833		12.8174	20.5152
	9.0332	20.6498		12.8174	20.5814
	9.0332	20.7163		12.8174	20.6477
	9.0332	20.7828		12.8174	20.7139
	9.0332	20.8493		12.8174	20.7802
	9.0332	20.9157		12.8174	20.8465
	9.15527	20.9822		12.8174	20.9127
	9.15527	21.0487		12.8174	20.979
	9.15527	21.1152		12.8174	21.0452
	9.15527	21.1817		12.8174	21.1115
	9.15527	21.2481		12.9395	21.1777
	9.15527	21.3146		12.9395	21.244
	9.15527	21.3811		12.9395	21.3102
	9.15527	21.4476		12.9395	21.3765
	9.15527	21.514		12.9395	21.4428
	9.15527	21.5805		12.9395	21.509
	9.15527	21.647		12.9395	21.5753
	9.15527	21.7135		12.9395	21.6415
	9.15527	21.78		12.9395	21.7078
	9.15527	21.8464		13.0615	21.7741
	9.15527	21.9129		13.0615	21.8403
	9.15527	21.9794		13.0615	21.9066
	9.15527	22.0459		13.0615	21.9728
	9.27734	22.1123		13.0615	22.0391
	9.27734	22.1788		13.0615	22.1054
	9.27734	22.2453		13.0615	22.1716
	9.27734	22.3118		13.0615	22.2379
	9.27734	22.3783		13.0615	22.3041
	9.27734	22.4447		13.0615	22.3704
	9.27734	22.5112		13.0615	22.4366
	9.27734	22.5777		13.0615	22.5029
	9.27734	22.6442		13.0615	22.5692
	9.39941	22.7107		13.1836	22.6354
	9.39941	22.7771		13.1836	22.7017
	9.39941	22.8436		13.1836	22.7679
	9.39941	22.9101		13.1836	22.8342
	9.39941	22.9766		13.1836	22.9004
	9.39941	23.043		13.1836	22.9667
	9.39941	23.1095		13.3057	23.033
	9.39941	23.176		13.3057	23.0992
	9.39941	23.2425		13.3057	23.1655
	9.39941	23.309		13.3057	23.2317
	9.39941	23.3754		13.3057	23.298
	9.52148	23.4419		13.3057	23.3642
	9.52148	23.5084		13.3057	23.4305
	9.52148	23.5749		13.3057	23.4968
	9.52148	23.6413		13.3057	23.563
	9.52148	23.7078		13.3057	23.6293
	9.52148	23.7743		13.3057	23.6955
	9.52148	23.8408		13.4277	23.7618
	9.52148	23.9073		13.4277	23.8281
	9.64355	23.9737		13.4277	23.8943
	9.64355	24.0402		13.4277	23.9606
	9.64355	24.1067		13.4277	24.0268
	9.64355	24.1732		13.4277	24.0931
	9.64355	24.2397		13.4277	24.1593
	9.64355	24.3061		13.4277	24.2256
	9.64355	24.3726		13.4277	24.2919
	9.64355	24.4391		13.5498	24.3581
	9.64355	24.5056		13.5498	24.4244
	9.64355	24.5721		13.5498	24.4906
	9.76562	24.6385		13.5498	24.5569
	9.76563	24.705		13.5498	24.6232
	9.76563	24.7715		13.5498	24.6894
	9.76563	24.838		13.5498	24.7557
	9.76563	24.9044		13.5498	24.8219
	9.76563	24.9709		13.5498	24.8882
	9.76563	25.0374		13.5498	24.9545
	9.76563	25.1039		13.6719	25.0207
	9.76563	25.1703		13.6719	25.087
	9.76563	25.2368		13.6719	25.1532
	9.76563	25.3033		13.6719	25.2195
	9.76563	25.3698		13.6719	25.2857
	9.76563	25.4363		13.6719	25.352
	9.76563	25.5027		13.7939	25.4183
	9.76563	25.5692		13.7939	25.4845
	9.76563	25.6357		13.794	25.5508
	9.76563	25.7022		13.794	25.617
	9.76563	25.7687		13.794	25.6833
	9.76563	25.8351		13.794	25.7495
	9.88769	25.9016		13.794	25.8158
	9.88769	25.9681		13.794	25.8821
	9.88769	26.0346		13.794	25.9483
	9.8877	26.1011		13.916	26.0146
	9.8877	26.1675		13.916	26.0808
	9.8877	26.234		13.916	26.1471
	9.8877	26.3005		13.916	26.2133
	9.8877	26.367		13.916	26.2796
	9.8877	26.4334		13.916	26.3459
	9.8877	26.4999		13.916	26.4121
	9.8877	26.5664		14.0381	26.4784
	9.8877	26.6329		14.0381	26.5446
	9.8877	26.6993		14.0381	26.6109
	9.8877	26.7658		14.0381	26.6772
	9.8877	26.8323		14.0381	26.7434
	10.0098	26.8988		14.0381	26.8097
	10.0098	26.9653		14.0381	26.8759
	10.0098	27.0317		14.0381	26.9422
	10.0098	27.0982		14.0381	27.0084
	10.0098	27.1647		14.0381	27.0747
	10.0098	27.2312		14.0381	27.141
	10.0098	27.2977		14.1601	27.2072
	10.0098	27.3641		14.1601	27.2735
	10.0098	27.4306		14.1602	27.3397
	10.0098	27.4971		14.1602	27.406
	10.0098	27.5636		14.1602	27.4722
	10.0098	27.6301		14.1602	27.5385
	10.0098	27.6965		14.1602	27.6048
	10.0098	27.763		14.1602	27.671
	10.0098	27.8295		14.1602	27.7373
	10.0098	27.896		14.2822	27.8035
	10.0098	27.9624		14.2822	27.8698
	10.1318	28.0289		14.2822	27.9361
	10.1318	28.0954		14.2822	28.0023
	10.1318	28.1619		14.2822	28.0686
	10.1318	28.2283		14.4043	28.1348
	10.1318	28.2948		14.4043	28.2011
	10.1318	28.3613		14.4043	28.2674
	10.1318	28.4278		14.4043	28.3336
	10.1318	28.4943		14.4043	28.3999
	10.1318	28.5607		14.4043	28.4661
	10.1318	28.6272		14.4043	28.5324
	10.1318	28.6937		14.4043	28.5986
	10.1318	28.7602		14.5264	28.6649
	10.1318	28.8267		14.5264	28.7312
	10.2539	28.8931		14.5264	28.7974
	10.2539	28.9596		14.5264	28.8637
	10.2539	29.0261		14.5264	28.9299
	10.2539	29.0926		14.5264	28.9962
	10.2539	29.1591		14.5264	29.0624
	10.2539	29.2255		14.5264	29.1287
	10.2539	29.292		14.5264	29.195
	10.2539	29.3585		14.6484	29.2612
	10.2539	29.425		14.6484	29.3275
	10.2539	29.4914		14.6484	29.3937
	10.2539	29.5579		14.6484	29.46
	10.2539	29.6244		14.6484	29.5263
	10.2539	29.6909		14.6484	29.5925
	10.2539	29.7573		14.6484	29.6588
	10.2539	29.8238		14.7705	29.725
	10.2539	29.8903		14.7705	29.7913
	10.2539	29.9568		14.7705	29.8575
	10.2539	30.0233		14.8926	29.9238
	10.2539	30.0897		14.8926	29.9901
	10.2539	30.1562		14.8926	30.0563
	10.2539	30.2227		14.8926	30.1226
	10.2539	30.2892		14.8926	30.1888
	10.376	30.3557		14.8926	30.2551
	10.376	30.4221		14.8926	30.3213
	10.376	30.4886		14.8926	30.3876
	10.376	30.5551		15.0146	30.4539
	10.376	30.6216		15.0146	30.5201
	10.376	30.6881		15.0146	30.5864
	10.376	30.7545		15.1367	30.6526
	10.376	30.821		15.1367	30.7189
	10.376	30.8875		15.1367	30.7852
	10.376	30.954		15.1367	30.8514
	10.376	31.0204		15.1367	30.9177
	10.376	31.0869		15.1367	30.9839
	10.376	31.1534		15.2588	31.0502
	10.376	31.2199		15.2588	31.1165
	10.376	31.2864		15.2588	31.1827
	10.498	31.3528		15.2588	31.249
	10.498	31.4193		15.2588	31.3152
	10.498	31.4858		15.2588	31.3815
	10.498	31.5523		15.2588	31.4477
	10.498	31.6187		15.2588	31.514
	10.498	31.6852		15.2588	31.5803
	10.498	31.7517		15.3809	31.6465
	10.498	31.8182		15.3809	31.7128
	10.498	31.8847		15.3809	31.779
	10.498	31.9511		15.3809	31.8453
	10.498	32.0176		15.3809	31.9115
	10.498	32.0841		15.5029	31.9778
	10.498	32.1506		15.5029	32.0441
	10.498	32.2171		15.5029	32.1103
	10.498	32.2835		15.5029	32.1766
	10.498	32.35		15.5029	32.2428
	10.498	32.4165		15.5029	32.3091
	10.498	32.483		15.5029	32.3753
	10.498	32.5494		15.5029	32.4416
	10.498	32.6159		15.5029	32.5079
	10.6201	32.6824		15.5029	32.5741
	10.6201	32.7489		15.5029	32.6404
	10.6201	32.8154		15.5029	32.7066
	10.6201	32.8818		15.5029	32.7729
	10.6201	32.9483		15.625	32.8392
	10.6201	33.0148		15.625	32.9054
	10.6201	33.0813		15.625	32.9717
	10.6201	33.1478		15.625	33.0379
	10.6201	33.2142		15.625	33.1042
	10.6201	33.2807		15.625	33.1705
	10.6201	33.3472		15.7471	33.2367
	10.6201	33.4137		15.7471	33.303
	10.6201	33.4801		15.7471	33.3692
	10.7422	33.5466		15.7471	33.4355
	10.7422	33.6131		15.7471	33.5017
	10.7422	33.6796		15.7471	33.568
	10.7422	33.746		15.7471	33.6343
	10.7422	33.8125		15.7471	33.7005
	10.7422	33.879		15.7471	33.7668
	10.7422	33.9455		15.7471	33.833
	10.7422	34.012		15.8691	33.8993
	10.7422	34.0784		15.8691	33.9656
	10.7422	34.1449		15.8691	34.0318
	10.7422	34.2114		15.8691	34.0981
	10.7422	34.2779		15.8691	34.1643
	10.7422	34.3444		15.8691	34.2306
	10.7422	34.4108		15.8691	34.2968
	10.7422	34.4773		15.8691	34.3631
	10.7422	34.5438		15.8691	34.4293
	10.7422	34.6103		15.8691	34.4956
	10.7422	34.6767		15.8691	34.5619
	10.8643	34.7432		15.8691	34.6281
	10.8643	34.8097		15.8691	34.6944
	10.8643	34.8762		15.8691	34.7606
	10.8643	34.9427		15.9912	34.8269
	10.8643	35.0091		15.9912	34.8932
	10.8643	35.0756		15.9912	34.9594
	10.8643	35.1421		15.9912	35.0257
	10.8643	35.2086		15.9912	35.0919
	10.8643	35.2751		15.9912	35.1582
	10.8643	35.3415		15.9912	35.2244
	10.8643	35.408		15.9912	35.2907
	10.8643	35.4745		15.9912	35.357
	10.8643	35.541		16.1133	35.4232
	10.8643	35.6075		16.1133	35.4895
	10.8643	35.6739		16.1133	35.5557
	10.8643	35.7404		16.1133	35.622
	10.8643	35.8069		16.1133	35.6883
	10.8643	35.8734		16.1133	35.7545
	10.8643	35.9398		16.2353	35.8208
	10.9863	36.0063		16.2354	35.887
	10.9863	36.0728		16.2354	35.9533
	10.9863	36.1393		16.2354	36.0196
	10.9863	36.2058		16.2354	36.0858
	10.9863	36.2722		16.2354	36.1521
	10.9863	36.3387		16.2354	36.2183
	10.9863	36.4052		16.3574	36.2846
	10.9863	36.4717		16.3574	36.3508
	10.9863	36.5381		16.3574	36.4171
	10.9863	36.6046		16.3574	36.4834
	10.9863	36.6711		16.3574	36.5496
	10.9863	36.7376		16.3574	36.6159
	10.9863	36.8041		16.3574	36.6821
	10.9863	36.8705		16.3574	36.7484
	11.1084	36.937		16.3574	36.8146
	11.1084	37.0035		16.3574	36.8809
	11.1084	37.07		16.3574	36.9472
	11.1084	37.1365		16.3574	37.0134
	11.1084	37.2029		16.3574	37.0797
	11.1084	37.2694		16.4795	37.1459
	11.1084	37.3359		16.4795	37.2122
	11.1084	37.4024		16.4795	37.2784
	11.1084	37.4688		16.4795	37.3447
	11.1084	37.5353		16.4795	37.411
	11.1084	37.6018		16.4795	37.4772
	11.1084	37.6683		16.4795	37.5435
	11.1084	37.7347		16.4795	37.6097
	11.1084	37.8012		16.6015	37.676
	11.1084	37.8677		16.6016	37.7423
	11.2305	37.9342		16.6016	37.8085
	11.2305	38.0007		16.6016	37.8748
	11.2305	38.0671		16.6016	37.941
	11.2305	38.1336		16.6016	38.0073
	11.2305	38.2001		16.6016	38.0735
	11.2305	38.2666		16.6016	38.1398
	11.2305	38.3331		16.7236	38.2061
	11.2305	38.3995		16.7236	38.2723
	11.2305	38.466		16.7236	38.3386
	11.2305	38.5325		16.7236	38.4048
	11.2305	38.599		16.7236	38.4711
	11.2305	38.6654		16.7236	38.5374
	11.2305	38.7319		16.7236	38.6036
	11.2305	38.7984		16.7236	38.6699
	11.2305	38.8649		16.7236	38.7361
	11.2305	38.9314		16.7236	38.8024
	11.2305	38.9978		16.7236	38.8686
	11.2305	39.0643		16.7236	38.9349
	11.2305	39.1308		16.7236	39.0012
	11.2305	39.1973		16.8457	39.0674
	11.2305	39.2638		16.8457	39.1337
	11.2305	39.3302		16.8457	39.1999
	11.2305	39.3967		16.8457	39.2662
	11.3525	39.4632		16.8457	39.3325
	11.3525	39.5297		16.8457	39.3987
	11.3525	39.5961		16.8457	39.465
	11.3525	39.6626		16.8457	39.5312
	11.3525	39.7291		16.8457	39.5975
	11.3525	39.7956		16.8457	39.6637
	11.3525	39.8621		16.8457	39.73
	11.3525	39.9285		16.9678	39.7963
	11.3525	39.995		16.9678	39.8625
	11.3525	40.0615		16.9678	39.9288
	11.3525	40.128		17.0898	39.995
	11.3525	40.1945		17.0898	40.0613
	11.3525	40.2609		17.0898	40.1275
	11.3525	40.3274		17.0898	40.1938
	11.3525	40.3939		17.0898	40.2601
	11.3525	40.4604		17.0898	40.3263
	11.3525	40.5268		17.0898	40.3926
	11.3525	40.5933		17.0898	40.4588
	11.3525	40.6598		17.0898	40.5251
	11.4746	40.7263		17.0898	40.5913
	11.4746	40.7927		17.0898	40.6576
	11.4746	40.8592		17.0898	40.7239
	11.4746	40.9257		17.0898	40.7901
	11.4746	40.9922		17.0898	40.8564
	11.4746	41.0587		17.2119	40.9226
	11.4746	41.1251		17.2119	40.9889
	11.4746	41.1916		17.2119	41.0552
	11.4746	41.2581		17.2119	41.1214
	11.5967	41.3246		17.2119	41.1877
	11.5967	41.3911		17.2119	41.2539
	11.5967	41.4575		17.2119	41.3202
	11.5967	41.524		17.2119	41.3865
	11.5967	41.5905		17.2119	41.4527
	11.5967	41.657		17.2119	41.519
	11.5967	41.7234		17.334	41.5852
	11.5967	41.7899		17.334	41.6515
	11.5967	41.8564		17.334	41.7177
	11.5967	41.9229		17.334	41.784
	11.5967	41.9894		17.4561	41.8503
	11.5967	42.0558		17.4561	41.9165
	11.5967	42.1223		17.4561	41.9828
	11.5967	42.1888		17.4561	42.049
	11.5967	42.2553		17.4561	42.1153
	11.5967	42.3218		17.4561	42.1816
	11.7187	42.3882		17.4561	42.2478
	11.7188	42.4547		17.4561	42.3141
	11.7188	42.5212		17.4561	42.3803
	11.7188	42.5877		17.5781	42.4466
	11.7188	42.6542		17.5781	42.5128
	11.7188	42.7206		17.5781	42.5791
	11.7188	42.7871		17.5781	42.6454
	11.7188	42.8536		17.7002	42.7116
	11.7188	42.9201		17.7002	42.7779
	11.7188	42.9865		17.7002	42.8441
	11.7188	43.053		17.7002	42.9104
	11.7188	43.1195		17.7002	42.9766
	11.7188	43.186		17.7002	43.0429
	11.7188	43.2525		17.7002	43.1092
	11.8408	43.3189		17.8223	43.1754
	11.8408	43.3854		17.8223	43.2417
	11.8408	43.4519		17.8223	43.3079
	11.8408	43.5184		17.8223	43.3742
	11.8408	43.5848		17.8223	43.4404
	11.8408	43.6513		17.8223	43.5067
	11.8408	43.7178		17.8223	43.573
	11.8408	43.7843		17.8223	43.6392
	11.8408	43.8508		17.8223	43.7055
	11.8408	43.9172		17.8223	43.7717
	11.8408	43.9837		17.8223	43.838
	11.8408	44.0502		17.9443	43.9043
	11.8408	44.1167		17.9443	43.9705
	11.8408	44.1831		17.9443	44.0368
	11.8408	44.2496		18.0664	44.103
	11.8408	44.3161		18.0664	44.1693
	11.9629	44.3826		18.0664	44.2356
	11.9629	44.4491		18.0664	44.3018
	11.9629	44.5155		18.0664	44.3681
	11.9629	44.582		18.1885	44.4343
	11.9629	44.6485		18.1885	44.5006
	11.9629	44.715		18.1885	44.5668
	11.9629	44.7814		18.1885	44.6331
	11.9629	44.8479		18.1885	44.6994
	11.9629	44.9144		18.1885	44.7656
	11.9629	44.9809		18.1885	44.8319
	11.9629	45.0474		18.1885	44.8981
	11.9629	45.1138		18.3105	44.9644
	11.9629	45.1803		18.3105	45.0306
	11.9629	45.2468		18.3105	45.0969
	11.9629	45.3133		18.3105	45.1632
	11.9629	45.3798		18.3105	45.2294
	11.9629	45.4462		18.4326	45.2957
	11.9629	45.5127		18.4326	45.3619
	11.9629	45.5792		18.4326	45.4282
	12.0849	45.6457		18.5547	45.4945
	12.0849	45.7122		18.5547	45.5607
	12.085	45.7786		18.5547	45.627
	12.085	45.8451		18.5547	45.6932
	12.085	45.9116		18.5547	45.7595
	12.085	45.9781		18.5547	45.8257
	12.085	46.0445		18.5547	45.892
	12.085	46.111		18.6767	45.9583
	12.085	46.1775		18.6768	46.0245
	12.085	46.244		18.6768	46.0908
	12.085	46.3105		18.6768	46.157
	12.085	46.3769		18.6768	46.2233
	12.085	46.4434		18.6768	46.2895
	12.085	46.5099		18.6768	46.3558
	12.207	46.5764		18.6768	46.4221
	12.207	46.6429		18.6768	46.4883
	12.207	46.7093		18.6768	46.5546
	12.207	46.7758		18.6768	46.6208
	12.207	46.8423		18.7988	46.6871
	12.207	46.9088		18.7988	46.7533
	12.207	46.9752		18.7988	46.8196
	12.207	47.0417		18.7988	46.8859
	12.207	47.1082		18.7988	46.9521
	12.207	47.1747		18.7988	47.0184
	12.207	47.2411		18.7988	47.0846
	12.207	47.3076		18.7988	47.1509
	12.207	47.3741		18.9209	47.2172
	12.207	47.4406		18.9209	47.2834
	12.207	47.5071		18.9209	47.3497
	12.3291	47.5735		18.9209	47.4159
	12.3291	47.64		18.9209	47.4822
	12.3291	47.7065		18.9209	47.5485
	12.3291	47.773		18.9209	47.6147
	12.3291	47.8394		18.9209	47.681
	12.3291	47.9059		19.043	47.7472
	12.3291	47.9724		19.043	47.8135
	12.3291	48.0389		19.043	47.8797
	12.3291	48.1054		19.043	47.946
	12.3291	48.1718		19.043	48.0123
	12.3291	48.2383		19.043	48.0785
	12.3291	48.3048		19.043	48.1448
	12.4512	48.3713		19.043	48.211
	12.4512	48.4378		19.043	48.2773
	12.4512	48.5042		19.043	48.3436
	12.4512	48.5707		19.165	48.4098
	12.4512	48.6372		19.165	48.4761
	12.4512	48.7037		19.165	48.5423
	12.4512	48.7702		19.165	48.6086
	12.4512	48.8366		19.165	48.6748
	12.4512	48.9031		19.165	48.7411
	12.4512	48.9696		19.2871	48.8073
	12.4512	49.0361		19.2871	48.8736
	12.4512	49.1025		19.2871	48.9399
	12.4512	49.169		19.2871	49.0061
	12.4512	49.2355		19.2871	49.0724
	12.4512	49.302		19.4092	49.1386
	12.4512	49.3685		19.4092	49.2049
	12.4512	49.4349		19.4092	49.2712
	12.4512	49.5014		19.4092	49.3374
	12.4512	49.5679		19.4092	49.4037
	12.5732	49.6344		19.4092	49.4699
	12.5732	49.7009		19.4092	49.5362
	12.5732	49.7673		19.5312	49.6024
	12.5732	49.8338		19.5312	49.6687
	12.5732	49.9003		19.5312	49.735
	12.5732	49.9668		19.6533	49.8012
	12.5732	50.0332		19.6533	49.8675
	12.5732	50.0997		19.6533	49.9337
	12.5732	50.1662		19.6533	50
	12.5732	50.2327		19.6533	50.0663
	12.5732	50.2991		19.6533	50.1325
	12.5732	50.3656		19.6533	50.1988
	12.5732	50.4321		19.7754	50.265
	12.5732	50.4986		19.7754	50.3313
	12.5732	50.5651		19.7754	50.3976
	12.5732	50.6315		19.7754	50.4638
	12.6953	50.698		19.7754	50.5301
	12.6953	50.7645		19.7754	50.5963
	12.6953	50.831		19.8974	50.6626
	12.6953	50.8975		19.8975	50.7288
	12.6953	50.9639		19.8975	50.7951
	12.6953	51.0304		19.8975	50.8614
	12.6953	51.0969		19.8975	50.9276
	12.6953	51.1634		19.8975	50.9939
	12.6953	51.2298		19.8975	51.0601
	12.6953	51.2963		20.0195	51.1264
	12.6953	51.3628		20.0195	51.1927
	12.6953	51.4293		20.0195	51.2589
	12.6953	51.4958		20.0195	51.3252
	12.6953	51.5622		20.0195	51.3914
	12.6953	51.6287		20.1416	51.4577
	12.6953	51.6952		20.1416	51.5239
	12.6953	51.7617		20.1416	51.5902
	12.6953	51.8282		20.1416	51.6564
	12.6953	51.8946		20.1416	51.7227
	12.6953	51.9611		20.2637	51.789
	12.8174	52.0276		20.2637	51.8552
	12.8174	52.0941		20.3857	51.9215
	12.8174	52.1606		20.3857	51.9877
	12.8174	52.227		20.3857	52.054
	12.8174	52.2935		20.3857	52.1203
	12.8174	52.36		20.3857	52.1865
	12.8174	52.4265		20.3857	52.2528
	12.8174	52.4929		20.3857	52.319
	12.9395	52.5594		20.5078	52.3853
	12.9395	52.6259		20.5078	52.4515
	12.9395	52.6924		20.5078	52.5178
	12.9395	52.7589		20.5078	52.5841
	12.9395	52.8253		20.5078	52.6503
	12.9395	52.8918		20.6299	52.7166
	12.9395	52.9583		20.6299	52.7828
	12.9395	53.0248		20.6299	52.8491
	12.9395	53.0912		20.6299	52.9154
	12.9395	53.1577		20.6299	52.9816
	12.9395	53.2242		20.6299	53.0479
	12.9395	53.2907		20.6299	53.1141
	12.9395	53.3571		20.6299	53.1804
	12.9395	53.4236		20.752	53.2467
	13.0615	53.4901		20.752	53.3129
	13.0615	53.5566		20.752	53.3792
	13.0615	53.6231		20.752	53.4454
	13.0615	53.6895		20.752	53.5117
	13.0615	53.756		20.752	53.5779
	13.0615	53.8225		20.752	53.6442
	13.0615	53.889		20.874	53.7105
	13.0615	53.9555		20.874	53.7767
	13.0615	54.0219		20.874	53.843
	13.0615	54.0884		20.874	53.9092
	13.0615	54.1549		20.874	53.9755
	13.0615	54.2214		20.874	54.0417
	13.0615	54.2878		20.9961	54.108
	13.1836	54.3543		20.9961	54.1743
	13.1836	54.4208		20.9961	54.2405
	13.1836	54.4873		20.9961	54.3068
	13.1836	54.5538		20.9961	54.373
	13.1836	54.6202		20.9961	54.4393
	13.1836	54.6867		21.1182	54.5055
	13.1836	54.7532		21.1182	54.5718
	13.1836	54.8197		21.1182	54.6381
	13.1836	54.8862		21.1182	54.7043
	13.1836	54.9526		21.1182	54.7706
	13.1836	55.0191		21.1182	54.8368
	13.1836	55.0856		21.1182	54.9031
	13.3057	55.1521		21.1182	54.9694
	13.3057	55.2186		21.1182	55.0356
	13.3057	55.285		21.2402	55.1019
	13.3057	55.3515		21.2402	55.1681
	13.3057	55.418		21.3623	55.2344
	13.3057	55.4845		21.3623	55.3006
	13.3057	55.5509		21.3623	55.3669
	13.3057	55.6174		21.3623	55.4332
	13.3057	55.6839		21.4844	55.4994
	13.3057	55.7504		21.4844	55.5657
	13.3057	55.8169		21.4844	55.6319
	13.3057	55.8833		21.4844	55.6982
	13.4277	55.9498		21.4844	55.7644
	13.4277	56.0163		21.6064	55.8307
	13.4277	56.0828		21.6064	55.897
	13.4277	56.1492		21.6064	55.9632
	13.4277	56.2157		21.7285	56.0295
	13.4277	56.2822		21.7285	56.0957
	13.4277	56.3487		21.7285	56.162
	13.4277	56.4152		21.7285	56.2283
	13.4277	56.4816		21.7285	56.2945
	13.4277	56.5481		21.7285	56.3608
	13.4277	56.6146		21.8506	56.427
	13.4277	56.6811		21.8506	56.4933
	13.4277	56.7475		21.8506	56.5596
	13.4277	56.814		21.9727	56.6258
	13.5498	56.8805		21.9727	56.6921
	13.5498	56.947		21.9727	56.7583
	13.5498	57.0135		21.9727	56.8246
	13.5498	57.0799		21.9727	56.8908
	13.5498	57.1464		22.0947	56.9571
	13.5498	57.2129		22.0947	57.0234
	13.5498	57.2794		22.0947	57.0896
	13.5498	57.3458		22.0947	57.1559
	13.5498	57.4123		22.0947	57.2221
	13.5498	57.4788		22.2168	57.2884
	13.5498	57.5453		22.2168	57.3546
	13.5498	57.6118		22.2168	57.4209
	13.5498	57.6782		22.2168	57.4872
	13.6719	57.7447		22.2168	57.5534
	13.6719	57.8112		22.3389	57.6197
	13.6719	57.8777		22.3389	57.6859
	13.6719	57.9442		22.3389	57.7522
	13.6719	58.0106		22.3389	57.8184
	13.6719	58.0771		22.3389	57.8847
	13.6719	58.1436		22.4609	57.951
	13.6719	58.2101		22.4609	58.0172
	13.6719	58.2766		22.4609	58.0835
	13.7939	58.343		22.583	58.1497
	13.7939	58.4095		22.583	58.216
	13.7939	58.476		22.583	58.2823
	13.7939	58.5425		22.583	58.3485
	13.7939	58.6089		22.7051	58.4148
	13.794	58.6754		22.7051	58.481
	13.794	58.7419		22.7051	58.5473
	13.794	58.8084		22.7051	58.6135
	13.794	58.8749		22.7051	58.6798
	13.794	58.9413		22.7051	58.7461
	13.916	59.0078		22.8271	58.8123
	13.916	59.0743		22.8271	58.8786
	13.916	59.1408		22.8271	58.9448
	13.916	59.2073		22.8271	59.0111
	13.916	59.2737		22.8271	59.0774
	13.916	59.3402		22.8271	59.1436
	13.916	59.4067		22.9492	59.2099
	13.916	59.4732		22.9492	59.2761
	13.916	59.5396		22.9492	59.3424
	13.916	59.6061		22.9492	59.4087
	13.916	59.6726		22.9492	59.4749
	14.0381	59.7391		23.0713	59.5412
	14.0381	59.8055		23.0713	59.6074
	14.0381	59.872		23.0713	59.6737
	14.0381	59.9385		23.0713	59.7399
	14.0381	60.005		23.0713	59.8062
	14.0381	60.0715		23.1933	59.8725
	14.0381	60.1379		23.1934	59.9387
	14.0381	60.2044		23.1934	60.005
	14.0381	60.2709		23.1934	60.0712
	14.0381	60.3374		23.3154	60.1375
	14.0381	60.4039		23.3154	60.2037
	14.0381	60.4703		23.3154	60.27
	14.0381	60.5368		23.4375	60.3363
	14.0381	60.6033		23.4375	60.4025
	14.1601	60.6698		23.4375	60.4688
	14.1601	60.7362		23.4375	60.535
	14.1601	60.8027		23.4375	60.6013
	14.1601	60.8692		23.5596	60.6675
	14.1602	60.9357		23.5596	60.7338
	14.1602	61.0022		23.5596	60.8001
	14.1602	61.0686		23.6816	60.8663
	14.1602	61.1351		23.6816	60.9326
	14.1602	61.2016		23.6816	60.9988
	14.1602	61.2681		23.6816	61.0651
	14.1602	61.3346		23.6816	61.1314
	14.1602	61.401		23.6816	61.1976
	14.1602	61.4675		23.6816	61.2639
	14.1602	61.534		23.6816	61.3301
	14.2822	61.6005		23.8037	61.3964
	14.2822	61.6669		23.8037	61.4626
	14.2822	61.7334		23.8037	61.5289
	14.2822	61.7999		23.8037	61.5952
	14.2822	61.8664		23.8037	61.6614
	14.2822	61.9329		23.8037	61.7277
	14.2822	61.9993		23.8037	61.7939
	14.2822	62.0658		23.8037	61.8602
	14.2822	62.1323		23.9258	61.9265
	14.2822	62.1988		23.9258	61.9927
	14.2822	62.2653		23.9258	62.059
	14.2822	62.3317		23.9258	62.1252
	14.2822	62.3982		24.0478	62.1915
	14.4043	62.4647		24.0479	62.2577
	14.4043	62.5312		24.0479	62.324
	14.4043	62.5976		24.0479	62.3903
	14.4043	62.6641		24.0479	62.4565
	14.4043	62.7306		24.0479	62.5228
	14.4043	62.7971		24.0479	62.589
	14.4043	62.8635		24.1699	62.6553
	14.4043	62.93		24.292	62.7216
	14.4043	62.9965		24.292	62.7878
	14.5264	63.063		24.292	62.8541
	14.5264	63.1295		24.292	62.9203
	14.5264	63.1959		24.292	62.9866
	14.5264	63.2624		24.292	63.0528
	14.5264	63.3289		24.4141	63.1191
	14.5264	63.3954		24.4141	63.1854
	14.5264	63.4619		24.4141	63.2516
	14.6484	63.5283		24.4141	63.3179
	14.6484	63.5948		24.5361	63.3841
	14.6484	63.6613		24.5361	63.4504
	14.6484	63.7278		24.5361	63.5166
	14.6484	63.7942		24.5361	63.5829
	14.6484	63.8607		24.5361	63.6492
	14.6484	63.9272		24.6582	63.7154
	14.7705	63.9937		24.6582	63.7817
	14.7705	64.0602		24.6582	63.8479
	14.7705	64.1266		24.6582	63.9142
	14.7705	64.1931		24.6582	63.9804
	14.7705	64.2596		24.6582	64.0467
	14.7705	64.3261		24.6582	64.113
	14.7705	64.3925		24.7803	64.1792
	14.7705	64.459		24.7803	64.2455
	14.7705	64.5255		24.7803	64.3117
	14.8926	64.592		24.9023	64.378
	14.8926	64.6585		24.9023	64.4443
	14.8926	64.725		25.0244	64.5105
	14.8926	64.7914		25.0244	64.5768
	14.8926	64.8579		25.0244	64.643
	14.8926	64.9244		25.0244	64.7093
	14.8926	64.9909		25.0244	64.7755
	14.8926	65.0573		25.0244	64.8418
	14.8926	65.1238		25.1465	64.9081
	15.0146	65.1903		25.1465	64.9743
	15.0146	65.2568		25.1465	65.0406
	15.0146	65.3233		25.2686	65.1068
	15.0146	65.3897		25.2686	65.1731
	15.0146	65.4562		25.2686	65.2394
	15.0146	65.5227		25.2686	65.3056
	15.0146	65.5892		25.2686	65.3719
	15.0146	65.6556		25.2686	65.4381
	15.0146	65.7221		25.2686	65.5044
	15.0146	65.7886		25.3906	65.5707
	15.0146	65.8551		25.3906	65.6369
	15.1367	65.9216		25.3906	65.7032
	15.1367	65.988		25.3906	65.7694
	15.1367	66.0545		25.5127	65.8357
	15.1367	66.121		25.5127	65.9019
	15.1367	66.1875		25.6348	65.9682
	15.1367	66.254		25.6348	66.0345
	15.1367	66.3204		25.6348	66.1007
	15.1367	66.3869		25.6348	66.167
	15.1367	66.4534		25.6348	66.2332
	15.1367	66.5199		25.7568	66.2995
	15.1367	66.5863		25.7568	66.3657
	15.2588	66.6528		25.8789	66.432
	15.2588	66.7193		25.8789	66.4983
	15.2588	66.7858		25.8789	66.5645
	15.2588	66.8522		25.8789	66.6308
	15.2588	66.9187		25.8789	66.697
	15.2588	66.9852		25.8789	66.7633
	15.2588	67.0517		26.001	66.8295
	15.2588	67.1182		26.001	66.8958
	15.2588	67.1846		26.001	66.9621
	15.2588	67.2511		26.001	67.0283
	15.2588	67.3176		26.123	67.0946
	15.3809	67.3841		26.123	67.1608
	15.3809	67.4506		26.2451	67.2271
	15.3809	67.517		26.2451	67.2934
	15.3809	67.5835		26.3672	67.3596
	15.3809	67.65		26.3672	67.4259
	15.3809	67.7165		26.3672	67.4921
	15.3809	67.7829		26.3672	67.5584
	15.3809	67.8494		26.3672	67.6247
	15.3809	67.9159		26.4892	67.6909
	15.3809	67.9824		26.4893	67.7572
	15.5029	68.0489		26.4893	67.8234
	15.5029	68.1153		26.4893	67.8897
	15.5029	68.1818		26.4893	67.9559
	15.5029	68.2483		26.6113	68.0222
	15.5029	68.3148		26.6113	68.0884
	15.625	68.3812		26.6113	68.1547
	15.625	68.4477		26.6113	68.221
	15.625	68.5142		26.6113	68.2872
	15.625	68.5807		26.6113	68.3535
	15.7471	68.6472		26.7334	68.4197
	15.7471	68.7136		26.7334	68.486
	15.7471	68.7801		26.8555	68.5523
	15.7471	68.8466		26.8555	68.6185
	15.7471	68.9131		26.8555	68.6848
	15.7471	68.9796		26.9775	68.751
	15.7471	69.046		26.9775	68.8173
	15.7471	69.1125		26.9775	68.8835
	15.7471	69.179		26.9775	68.9498
	15.7471	69.2455		27.0996	69.0161
	15.8691	69.3119		27.0996	69.0823
	15.8691	69.3784		27.0996	69.1486
	15.8691	69.4449		27.0996	69.2148
	15.8691	69.5114		27.0996	69.2811
	15.8691	69.5779		27.2217	69.3474
	15.8691	69.6443		27.2217	69.4136
	15.8691	69.7108		27.2217	69.4799
	15.8691	69.7773		27.2217	69.5461
	15.9912	69.8438		27.2217	69.6124
	15.9912	69.9103		27.3437	69.6787
	15.9912	69.9767		27.3438	69.7449
	15.9912	70.0432		27.3438	69.8112
	15.9912	70.1097		27.3438	69.8774
	15.9912	70.1762		27.4658	69.9437
	15.9912	70.2426		27.4658	70.0099
	15.9912	70.3091		27.4658	70.0762
	16.1133	70.3756		27.5879	70.1424
	16.1133	70.4421		27.5879	70.2087
	16.1133	70.5086		27.5879	70.275
	16.1133	70.575		27.5879	70.3412
	16.1133	70.6415		27.5879	70.4075
	16.1133	70.708		27.7099	70.4737
	16.2353	70.7745		27.71	70.54
	16.2353	70.841		27.71	70.6063
	16.2354	70.9074		27.71	70.6725
	16.2354	70.9739		27.71	70.7388
	16.2354	71.0404		27.832	70.805
	16.2354	71.1069		27.832	70.8713
	16.2354	71.1733		27.9541	70.9376
	16.2354	71.2398		27.9541	71.0038
	16.2354	71.3063		27.9541	71.0701
	16.2354	71.3728		27.9541	71.1363
	16.3574	71.4393		27.9541	71.2026
	16.3574	71.5057		28.0762	71.2688
	16.3574	71.5722		28.1982	71.3351
	16.3574	71.6387		28.1982	71.4014
	16.3574	71.7052		28.3203	71.4676
	16.3574	71.7716		28.3203	71.5339
	16.3574	71.8381		28.3203	71.6001
	16.3574	71.9046		28.3203	71.6664
	16.3574	71.9711		28.4424	71.7327
	16.3574	72.0376		28.4424	71.7989
	16.4795	72.104		28.4424	71.8652
	16.4795	72.1705		28.4424	71.9314
	16.4795	72.237		28.5645	71.9977
	16.4795	72.3035		28.6865	72.0639
	16.4795	72.37		28.6865	72.1302
	16.4795	72.4364		28.8086	72.1965
	16.4795	72.5029		28.8086	72.2627
	16.4795	72.5694		29.0527	72.329
	16.4795	72.6359		29.0527	72.3952
	16.4795	72.7023		29.0527	72.4615
	16.4795	72.7688		29.0527	72.5277
	16.4795	72.8353		29.1748	72.594
	16.4795	72.9018		29.1748	72.6603
	16.4795	72.9683		29.1748	72.7265
	16.6015	73.0347		29.1748	72.7928
	16.6016	73.1012		29.2969	72.859
	16.6016	73.1677		29.2969	72.9253
	16.6016	73.2342		29.2969	72.9916
	16.6016	73.3007		29.2969	73.0578
	16.7236	73.3671		29.4189	73.1241
	16.7236	73.4336		29.4189	73.1903
	16.7236	73.5001		29.4189	73.2566
	16.8457	73.5666		29.4189	73.3228
	16.8457	73.633		29.4189	73.3891
	16.8457	73.6995		29.4189	73.4554
	16.9678	73.766		29.541	73.5216
	16.9678	73.8325		29.541	73.5879
	16.9678	73.8989		29.6631	73.6541
	16.9678	73.9654		29.6631	73.7204
	16.9678	74.0319		29.6631	73.7866
	16.9678	74.0984		29.6631	73.8529
	16.9678	74.1649		29.7852	73.9192
	16.9678	74.2313		29.7852	73.9854
	17.0898	74.2978		29.7852	74.0517
	17.0898	74.3643		29.9072	74.1179
	17.0898	74.4308		29.9072	74.1842
	17.0898	74.4973		30.0293	74.2505
	17.0898	74.5637		30.0293	74.3167
	17.0898	74.6302		30.1514	74.383
	17.2119	74.6967		30.2734	74.4492
	17.2119	74.7632		30.2734	74.5155
	17.2119	74.8297		30.3955	74.5817
	17.2119	74.8961		30.5176	74.648
	17.334	74.9626		30.5176	74.7143
	17.334	75.0291		30.5176	74.7805
	17.334	75.0956		30.6396	74.8468
	17.334	75.162		30.6396	74.913
	17.334	75.2285		30.7617	74.9793
	17.334	75.295		30.7617	75.0456
	17.334	75.3615		30.7617	75.1118
	17.334	75.4279		30.8838	75.1781
	17.334	75.4944		31.0059	75.2443
	17.334	75.5609		31.0059	75.3106
	17.334	75.6274		31.1279	75.3768
	17.334	75.6939		31.1279	75.4431
	17.334	75.7604		31.1279	75.5094
	17.334	75.8268		31.25	75.5756
	17.334	75.8933		31.25	75.6419
	17.4561	75.9598		31.3721	75.7081
	17.4561	76.0263		31.4941	75.7744
	17.4561	76.0927		31.4941	75.8406
	17.4561	76.1592		31.4941	75.9069
	17.4561	76.2257		31.4941	75.9732
	17.4561	76.2922		31.6162	76.0394
	17.4561	76.3586		31.6162	76.1057
	17.4561	76.4251		31.6162	76.1719
	17.4561	76.4916		31.6162	76.2382
	17.4561	76.5581		31.7383	76.3045
	17.4561	76.6246		31.8603	76.3707
	17.5781	76.691		31.8603	76.437
	17.5781	76.7575		31.8604	76.5032
	17.5781	76.824		31.9824	76.5695
	17.5781	76.8905		31.9824	76.6358
	17.5781	76.957		31.9824	76.702
	17.5781	77.0234		32.1045	76.7683
	17.5781	77.0899		32.1045	76.8345
	17.5781	77.1564		32.2266	76.9008
	17.5781	77.2229		32.2266	76.967
	17.5781	77.2893		32.2266	77.0333
	17.5781	77.3558		32.2266	77.0995
	17.5781	77.4223		32.3486	77.1658
	17.5781	77.4888		32.4707	77.2321
	17.5781	77.5553		32.4707	77.2983
	17.7002	77.6217		32.4707	77.3646
	17.7002	77.6882		32.4707	77.4308
	17.7002	77.7547		32.4707	77.4971
	17.7002	77.8212		32.5928	77.5634
	17.7002	77.8876		32.7148	77.6296
	17.7002	77.9541		32.7148	77.6959
	17.7002	78.0206		32.7148	77.7621
	17.8223	78.0871		32.8369	77.8284
	17.8223	78.1536		32.8369	77.8946
	17.8223	78.22		32.8369	77.9609
	17.8223	78.2865		32.8369	78.0272
	17.8223	78.353		32.959	78.0934
	17.8223	78.4195		32.959	78.1597
	17.8223	78.486		32.959	78.2259
	17.9443	78.5524		33.081	78.2922
	17.9443	78.6189		33.2031	78.3585
	17.9443	78.6854		33.2031	78.4247
	17.9443	78.7519		33.3252	78.491
	17.9443	78.8183		33.3252	78.5572
	18.0664	78.8848		33.3252	78.6235
	18.0664	78.9513		33.4473	78.6898
	18.0664	79.0178		33.4473	78.756
	18.0664	79.0843		33.4473	78.8223
	18.0664	79.1507		33.5693	78.8885
	18.0664	79.2172		33.6914	78.9548
	18.1885	79.2837		33.6914	79.021
	18.1885	79.3502		33.6914	79.0873
	18.1885	79.4167		33.8135	79.1535
	18.1885	79.4831		33.9355	79.2198
	18.3105	79.5496		33.9355	79.2861
	18.3105	79.6161		34.0576	79.3523
	18.3105	79.6826		34.0576	79.4186
	18.3105	79.749		34.1797	79.4848
	18.3105	79.8155		34.1797	79.5511
	18.3105	79.882		34.1797	79.6174
	18.3105	79.9485		34.1797	79.6836
	18.4326	80.015		34.1797	79.7499
	18.4326	80.0814		34.3018	79.8161
	18.4326	80.1479		34.3018	79.8824
	18.5547	80.2144		34.4238	79.9487
	18.5547	80.2809		34.4238	80.0149
	18.5547	80.3474		34.5459	80.0812
	18.6767	80.4138		34.668	80.1474
	18.6768	80.4803		34.668	80.2137
	18.7988	80.5468		34.668	80.2799
	18.7988	80.6133		34.668	80.3462
	18.7988	80.6797		34.79	80.4125
	18.7988	80.7462		34.79	80.4787
	18.7988	80.8127		34.79	80.545
	18.7988	80.8792		34.79	80.6112
	18.9209	80.9457		34.79	80.6775
	18.9209	81.0121		34.79	80.7438
	18.9209	81.0786		34.9121	80.81
	18.9209	81.1451		34.9121	80.8763
	18.9209	81.2116		34.9121	80.9425
	18.9209	81.278		35.0342	81.0088
	19.043	81.3445		35.0342	81.075
	19.043	81.411		35.1562	81.1413
	19.043	81.4775		35.1562	81.2075
	19.165	81.544		35.1562	81.2738
	19.165	81.6104		35.1562	81.3401
	19.2871	81.6769		35.1562	81.4063
	19.2871	81.7434		35.2783	81.4726
	19.2871	81.8099		35.2783	81.5388
	19.2871	81.8764		35.2783	81.6051
	19.2871	81.9428		35.4004	81.6714
	19.4092	82.0093		35.4004	81.7376
	19.4092	82.0758		35.5225	81.8039
	19.5312	82.1423		35.6445	81.8701
	19.6533	82.2087		35.6445	81.9364
	19.6533	82.2752		35.6445	82.0027
	19.6533	82.3417		35.8887	82.0689
	19.6533	82.4082		35.8887	82.1352
	19.6533	82.4747		36.0107	82.2014
	19.6533	82.5411		36.0107	82.2677
	19.6533	82.6076		36.1328	82.3339
	19.7754	82.6741		36.1328	82.4002
	19.7754	82.7406		36.1328	82.4665
	19.7754	82.8071		36.1328	82.5327
	19.7754	82.8735		36.1328	82.599
	19.8975	82.94		36.2549	82.6652
	19.8975	83.0065		36.499	82.7315
	20.0195	83.073		36.499	82.7977
	20.0195	83.1394		36.499	82.864
	20.0195	83.2059		36.6211	82.9303
	20.1416	83.2724		36.6211	82.9965
	20.1416	83.3389		36.7432	83.0628
	20.1416	83.4053		36.8652	83.129
	20.1416	83.4718		36.8652	83.1953
	20.1416	83.5383		36.8652	83.2615
	20.1416	83.6048		36.9873	83.3278
	20.2637	83.6713		37.1094	83.3941
	20.3857	83.7377		37.1094	83.4603
	20.3857	83.8042		37.2314	83.5266
	20.5078	83.8707		37.2315	83.5928
	20.5078	83.9372		37.2315	83.6591
	20.5078	84.0037		37.2315	83.7254
	20.5078	84.0701		37.3535	83.7916
	20.5078	84.1366		37.3535	83.8579
	20.6299	84.2031		37.5977	83.9241
	20.6299	84.2696		37.5977	83.9904
	20.6299	84.3361		37.5977	84.0567
	20.6299	84.4025		37.7197	84.1229
	20.752	84.469		37.7197	84.1892
	20.752	84.5355		37.7197	84.2554
	20.752	84.602		37.8418	84.3217
	20.752	84.6684		37.8418	84.3879
	20.874	84.7349		37.9639	84.4542
	20.874	84.8014		38.0859	84.5205
	20.874	84.8679		38.3301	84.5867
	20.874	84.9343		38.3301	84.653
	20.9961	85.0008		38.3301	84.7192
	20.9961	85.0673		38.4522	84.7855
	20.9961	85.1338		38.4522	84.8517
	20.9961	85.2003		38.4522	84.918
	20.9961	85.2667		38.5742	84.9843
	21.1182	85.3332		38.6963	85.0505
	21.1182	85.3997		38.8184	85.1168
	21.3623	85.4662		38.9404	85.183
	21.3623	85.5327		38.9404	85.2493
	21.3623	85.5991		39.0625	85.3156
	21.4844	85.6656		39.0625	85.3818
	21.4844	85.7321		39.1846	85.4481
	21.6064	85.7986		39.1846	85.5143
	21.6064	85.865		39.1846	85.5806
	21.6064	85.9315		39.1846	85.6468
	21.6064	85.998		39.1846	85.7131
	21.7285	86.0645		39.3066	85.7794
	21.8506	86.131		39.3066	85.8456
	21.8506	86.1974		39.4287	85.9119
	21.8506	86.2639		39.5508	85.9781
	21.9727	86.3304		39.5508	86.0444
	21.9727	86.3969		39.5508	86.1107
	21.9727	86.4634		39.6728	86.1769
	21.9727	86.5298		39.6728	86.2432
	21.9727	86.5963		39.6728	86.3094
	22.0947	86.6628		39.7949	86.3757
	22.2168	86.7293		39.917	86.4419
	22.2168	86.7957		39.917	86.5082
	22.3389	86.8622		40.0391	86.5745
	22.3389	86.9287		40.0391	86.6407
	22.3389	86.9952		40.0391	86.707
	22.3389	87.0617		40.1611	86.7732
	22.4609	87.1281		40.1611	86.8395
	22.4609	87.1946		40.1611	86.9057
	22.4609	87.2611		40.1611	86.972
	22.4609	87.3276		40.1611	87.0383
	22.4609	87.394		40.4053	87.1045
	22.583	87.4605		40.4053	87.1708
	22.583	87.527		40.5273	87.237
	22.7051	87.5935		40.5273	87.3033
	22.8271	87.66		40.6494	87.3696
	23.0713	87.7264		40.6494	87.4358
	23.0713	87.7929		40.6494	87.5021
	23.1934	87.8594		40.7715	87.5683
	23.1934	87.9259		41.0156	87.6346
	23.1934	87.9924		41.1377	87.7008
	23.1934	88.0588		41.1377	87.7671
	23.4375	88.1253		41.2598	87.8334
	23.5596	88.1918		41.2598	87.8996
	23.5596	88.2583		41.3818	87.9659
	23.6816	88.3247		41.3818	88.0321
	23.6816	88.3912		41.5039	88.0984
	23.6816	88.4577		41.748	88.1646
	23.6816	88.5242		41.8701	88.2309
	23.8037	88.5907		41.8701	88.2972
	23.8037	88.6571		42.4805	88.3634
	23.9258	88.7236		42.4805	88.4297
	23.9258	88.7901		42.6025	88.4959
	23.9258	88.8566		42.6025	88.5622
	23.9258	88.9231		42.7246	88.6285
	23.9258	88.9895		42.9688	88.6947
	23.9258	89.056		43.0908	88.761
	23.9258	89.1225		43.3349	88.8272
	24.0479	89.189		43.457	88.8935
	24.1699	89.2554		43.9453	88.9597
	24.292	89.3219		44.3115	89.026
	24.292	89.3884		44.3115	89.0923
	24.414	89.4549		44.4336	89.1585
	24.5361	89.5214		44.7998	89.2248
	24.5361	89.5878		44.7998	89.291
	24.6582	89.6543		44.9219	89.3573
	24.6582	89.7208		45.044	89.4236
	24.7803	89.7873		45.166	89.4898
	24.7803	89.8538		45.166	89.5561
	24.9023	89.9202		45.166	89.6223
	24.9023	89.9867		45.2881	89.6886
	25.0244	90.0532		45.4102	89.7549
	25.1465	90.1197		45.5322	89.8211
	25.1465	90.1861		45.6543	89.8874
	25.2686	90.2526		45.7764	89.9536
	25.2686	90.3191		46.0205	90.0199
	25.3906	90.3856		46.3867	90.0861
	25.3906	90.452		46.6309	90.1524
	25.3906	90.5185		46.875	90.2186
	25.5127	90.585		46.9971	90.2849
	25.5127	90.6515		47.3633	90.3512
	25.6348	90.718		47.6074	90.4174
	25.7568	90.7844		47.6074	90.4837
	25.7568	90.8509		47.7295	90.5499
	25.8789	90.9174		47.7295	90.6162
	25.8789	90.9839		47.8516	90.6825
	26.001	91.0504		48.0957	90.7487
	26.001	91.1168		48.4619	90.815
	26.001	91.1833		48.8281	90.8812
	26.123	91.2498		49.0723	90.9475
	26.123	91.3163		50.0488	91.0138
	26.123	91.3828		50.0488	91.08
	26.3672	91.4492		50.0488	91.1463
	26.3672	91.5157		50.1709	91.2125
	26.3672	91.5822		50.415	91.2788
	26.3672	91.6487		50.6592	91.345
	26.3672	91.7151		50.6592	91.4113
	26.4893	91.7816		50.7812	91.4776
	26.4893	91.8481		50.9033	91.5438
	26.6113	91.9146		51.3916	91.6101
	26.6113	91.981		51.5137	91.6763
	26.7334	92.0475		51.5137	91.7426
	26.7334	92.114		52.124	91.8089
	26.9775	92.1805		52.124	91.8751
	26.9775	92.247		52.2461	91.9414
	26.9775	92.3135		52.8565	92.0076
	26.9775	92.3799		53.1006	92.0739
	27.0996	92.4464		53.1006	92.1401
	27.0996	92.5129		53.1006	92.2064
	27.0996	92.5794		53.4668	92.2726
	27.2217	92.6458		53.7109	92.3389
	27.5879	92.7123		54.0771	92.4052
	27.5879	92.7788		54.0771	92.4714
	27.9541	92.8453		54.0772	92.5377
	27.9541	92.9117		54.1992	92.6039
	28.3203	92.9782		54.4434	92.6702
	28.4424	93.0447		54.8096	92.7365
	28.4424	93.1112		55.0537	92.8027
	28.5645	93.1777		55.6641	92.869
	28.5645	93.2441		56.3965	92.9352
	28.6865	93.3106		57.1289	93.0015
	28.6865	93.3771		57.9834	93.0678
	28.6865	93.4436		58.1055	93.134
	28.8086	93.5101		58.1055	93.2003
	28.8086	93.5765		58.3496	93.2665
	28.8086	93.643		58.4717	93.3328
	29.1748	93.7095		58.7158	93.399
	29.1748	93.776		59.082	93.4653
	29.2969	93.8424		59.082	93.5316
	29.2969	93.9089		59.2041	93.5978
	29.2969	93.9754		59.3262	93.6641
	29.4189	94.0419		59.3262	93.7303
	29.4189	94.1084		59.9365	93.7966
	29.6631	94.1748		59.9365	93.8628
	29.6631	94.2413		60.1807	93.9291
	29.6631	94.3078		60.3027	93.9954
	29.7852	94.3743		60.669	94.0616
	29.7852	94.4407		61.0352	94.1279
	29.9072	94.5072		61.0352	94.1941
	29.9072	94.5737		61.1572	94.2604
	30.2734	94.6402		62.1338	94.3267
	30.2734	94.7067		62.3779	94.3929
	30.3955	94.7731		62.7441	94.4592
	31.0059	94.8396		62.8662	94.5254
	31.1279	94.9061		63.7207	94.5917
	31.25	94.9726		64.209	94.6579
	31.4941	95.0391		64.6972	94.7242
	31.6162	95.1055		65.3076	94.7905
	32.1045	95.172		65.5517	94.8567
	32.2266	95.2385		66.5283	94.923
	32.3486	95.305		66.7725	94.9892
	32.4707	95.3714		67.1387	95.0555
	32.5928	95.4379		67.1387	95.1218
	32.7148	95.5044		67.5049	95.188
	33.081	95.5709		67.6269	95.2543
	33.4473	95.6374		67.749	95.3205
	33.5693	95.7038		68.2373	95.3868
	33.5693	95.7703		68.9697	95.453
	33.5693	95.8368		69.7021	95.5193
	33.8135	95.9033		70.0683	95.5856
	33.9355	95.9698		70.6787	95.6518
	33.9355	96.0362		71.6553	95.7181
	34.1797	96.1027		72.3877	95.7843
	34.3017	96.1692		72.876	95.8506
	34.4238	96.2357		73.1201	95.9168
	34.79	96.3021		74.707	95.9831
	34.79	96.3686		75.5615	96.0494
	35.2783	96.4351		75.9277	96.1156
	35.4004	96.5016		76.416	96.1819
	35.4004	96.5681		76.5381	96.2481
	35.7666	96.6345		77.1484	96.3144
	35.8887	96.701		79.7119	96.3807
	35.8887	96.7675		79.956	96.4469
	36.0107	96.834		80.5664	96.5132
	36.1328	96.9005		81.7871	96.5794
	36.1328	96.9669		82.6416	96.6457
	36.6211	97.0334		83.1299	96.7119
	36.8652	97.0999		83.374	96.7782
	36.8652	97.1664		83.8623	96.8445
	36.9873	97.2328		84.4727	96.9107
	37.1094	97.2993		84.7168	96.977
	37.1094	97.3658		85.4492	97.0432
	37.3535	97.4323		87.4023	97.1095
	37.3535	97.4988		88.7451	97.1757
	38.4521	97.5652		88.9892	97.242
	38.5742	97.6317		90.5762	97.3083
	38.8184	97.6982		92.041	97.3745
	39.4287	97.7647		92.8955	97.4408
	39.5508	97.8311		93.1396	97.507
	39.6728	97.8976		93.3838	97.5733
	39.7949	97.9641		94.4824	97.6396
	39.917	98.0306		94.8486	97.7058
	40.0391	98.0971		95.3369	97.7721
	40.2832	98.1635		95.8252	97.8383
	41.0156	98.23		96.0693	97.9046
	41.3818	98.2965		97.4121	97.9708
	41.5039	98.363		97.5342	98.0371
	42.1142	98.4295		97.7783	98.1034
	42.1143	98.4959		98.2666	98.1696
	42.2363	98.5624		98.7549	98.2359
	42.3584	98.6289		99.4873	98.3021
	42.7246	98.6954		101.196	98.3684
	43.457	98.7618		103.638	98.4347
	43.5791	98.8283		104.126	98.5009
	43.8232	98.8948		104.858	98.5672
	44.0674	98.9613		104.98	98.6334
	44.1895	99.0277		105.713	98.6997
	46.0205	99.0942		107.178	98.7659
	46.5088	99.1607		107.666	98.8322
	46.6309	99.2272		107.788	98.8985
	46.875	99.2937		115.723	98.9647
	47.2412	99.3602		116.577	99.031
	48.3398	99.4266		119.263	99.0972
	49.4385	99.4931		128.174	99.1635
	50.7812	99.5596		132.69	99.2297
	52.2461	99.6261		142.456	99.296
	52.6123	99.6925		145.264	99.3623
	53.7109	99.759		149.902	99.4285
	55.2978	99.8255		150.146	99.4948
	62.5	99.892		152.466	99.561
	67.0166	99.9584		152.954	99.6273
				159.18	99.6936
				166.016	99.7598
				197.876	99.8261
				247.681	99.8923
				269.043	99.9586

## Sheet: Fig5_B_right
	CCKBC			PVBC			Median of mEPSC interevent interval (ms)
	Percentiles interevent interval (ms)	Normal percentiles		Percentiles interevent interval (ms)	Normal percentiles		CCKBC	PVBC
	0.7793	0.04172		0.64014	0.04155		145.291	38.9
	0.88086	0.10846		0.66	0.10803		74.8297	57.45
	0.98047	0.1752		0.67999	0.17451		75.0596	31.6199
	1.37988	0.24195		0.67999	0.24098		80.7598	38.6602
	1.41992	0.30869		0.69998	0.30746		58.9287	7.73999
	1.45898	0.37544		0.73999	0.37394
	1.5	0.44218		0.76001	0.44042	mean	86.9738	34.874
	1.52051	0.50893		0.82007	0.5069	SD	33.5986	17.9378
	1.58008	0.57567		0.82007	0.57338	SEM	15.0258	8.02203
	1.58008	0.64242		0.83984	0.63985
	1.74023	0.70916		0.84033	0.70633
	1.7998	0.77591		0.85999	0.77281
	1.80078	0.84265		0.9	0.83929
	1.83984	0.90939		0.94	0.90577
	1.96094	0.97614		0.96002	0.97225
	1.98047	1.04288		0.97998	1.03872
	2.16016	1.10963		1.02002	1.1052
	2.23828	1.17637		1.05981	1.17168
	2.26025	1.24312		1.07996	1.23816
	2.41992	1.30986		1.11987	1.30464
	2.67969	1.37661		1.13995	1.37112
	2.82031	1.44335		1.14001	1.43759
	2.87891	1.5101		1.20001	1.50407
	3.08008	1.57684		1.26001	1.57055
	3.10059	1.64358		1.28	1.63703
	3.21875	1.71033		1.28003	1.70351
	3.2207	1.77707		1.28003	1.76999
	3.2793	1.84382		1.30029	1.83646
	3.28027	1.91056		1.36011	1.90294
	3.35938	1.97731		1.38	1.96942
	3.39844	2.04405		1.39941	2.0359
	3.48001	2.1108		1.40002	2.10238
	3.58008	2.17754		1.43994	2.16885
	3.63965	2.24428		1.44	2.23533
	3.74023	2.31103		1.47852	2.30181
	3.82031	2.37777		1.47949	2.36829
	3.83984	2.44452		1.47998	2.43477
	3.91992	2.51126		1.47998	2.50125
	3.92	2.57801		1.47998	2.56772
	4.04004	2.64475		1.47998	2.6342
	4.04004	2.7115		1.48047	2.70068
	4.08008	2.77824		1.48047	2.76716
	4.19922	2.84499		1.5	2.83364
	4.2207	2.91173		1.5	2.90012
	4.30078	2.97847		1.56	2.96659
	4.39844	3.04522		1.57959	3.03307
	4.45898	3.11196		1.58002	3.09955
	4.45996	3.17871		1.58002	3.16603
	4.54004	3.24545		1.58008	3.23251
	4.59961	3.3122		1.58008	3.29899
	4.67969	3.37894		1.62	3.36546
	4.93994	3.44569		1.63965	3.43194
	5	3.51243		1.63965	3.49842
	5	3.57918		1.64063	3.5649
	5.08008	3.64592		1.65991	3.63138
	5.24023	3.71266		1.65999	3.69786
	5.26172	3.77941		1.69995	3.76433
	5.28125	3.84615		1.73999	3.83081
	5.30005	3.9129		1.73999	3.89729
	5.35986	3.97964		1.75977	3.96377
	5.38013	4.04639		1.80005	4.03025
	5.38086	4.11313		1.80005	4.09673
	5.41992	4.17988		1.82	4.1632
	5.45996	4.24662		1.86035	4.22968
	5.51953	4.31337		1.88013	4.29616
	5.52051	4.38011		1.91992	4.36264
	5.52148	4.44685		1.91998	4.42912
	5.62109	4.5136		1.94006	4.4956
	5.67969	4.58034		1.96008	4.56207
	5.68018	4.64709		2.02002	4.62855
	5.81836	4.71383		2.02002	4.69503
	5.90039	4.78058		2.02002	4.76151
	6.08008	4.84732		2.07996	4.82799
	6.09961	4.91407		2.12	4.89447
	6.10156	4.98081		2.12012	4.96094
	6.33984	5.04756		2.14001	5.02742
	6.35986	5.1143		2.19995	5.0939
	6.58008	5.18104		2.24023	5.16038
	6.61914	5.24779		2.26001	5.22686
	6.64014	5.31453		2.3	5.29334
	6.7002	5.38128		2.31934	5.35981
	6.75977	5.44802		2.35938	5.42629
	6.78125	5.51477		2.35999	5.49277
	6.82031	5.58151		2.36035	5.55925
	7.12109	5.64826		2.37988	5.62573
	7.25977	5.715		2.3999	5.69221
	7.30005	5.78175		2.41992	5.75868
	7.30078	5.84849		2.41992	5.82516
	7.33984	5.91523		2.45996	5.89164
	7.38086	5.98198		2.45996	5.95812
	7.40039	6.04872		2.47998	6.0246
	7.58008	6.11547		2.5	6.09108
	7.63989	6.18221		2.58008	6.15755
	7.66016	6.24896		2.58008	6.22403
	7.70117	6.3157		2.60001	6.29051
	7.7207	6.38245		2.64001	6.35699
	7.76172	6.44919		2.64001	6.42347
	7.88	6.51594		2.65991	6.48995
	7.88086	6.58268		2.65991	6.55642
	7.93994	6.64942		2.67969	6.6229
	7.94043	6.71617		2.71997	6.68938
	7.95996	6.78291		2.72009	6.75586
	8.02148	6.84966		2.74011	6.82234
	8.08008	6.9164		2.74023	6.88882
	8.16016	6.98315		2.75977	6.95529
	8.19922	7.04989		2.76001	7.02177
	8.24023	7.11664		2.78027	7.08825
	8.38013	7.18338		2.86011	7.15473
	8.40015	7.25013		2.88013	7.22121
	8.5625	7.31687		2.90002	7.28768
	8.66016	7.38361		2.92004	7.35416
	8.87891	7.45036		2.93945	7.42064
	8.89941	7.5171		2.94043	7.48712
	8.91992	7.58385		3	7.5536
	9.05859	7.65059		3	7.62008
	9.07813	7.71734		3.01999	7.68655
	9.07813	7.78408		3.02002	7.75303
	9.11914	7.85083		3.04001	7.81951
	9.18018	7.91757		3.08008	7.88599
	9.22266	7.98432		3.13989	7.95247
	9.24023	8.05106		3.14	8.01895
	9.37891	8.1178		3.17993	8.08542
	9.44043	8.18455		3.18018	8.1519
	9.46094	8.25129		3.18018	8.21838
	9.52002	8.31804		3.19995	8.28486
	9.56055	8.38478		3.23999	8.35134
	9.66016	8.45153		3.23999	8.41782
	9.67969	8.51827		3.24023	8.48429
	9.67969	8.58502		3.26001	8.55077
	9.70117	8.65176		3.26001	8.61725
	9.75977	8.7185		3.27997	8.68373
	9.76074	8.78525		3.28027	8.75021
	9.78027	8.85199		3.32007	8.81669
	9.78125	8.91874		3.33984	8.88316
	9.80078	8.98548		3.34	8.94964
	10.1602	9.05223		3.34001	9.01612
	10.2383	9.11897		3.34003	9.0826
	10.2812	9.18572		3.35999	9.14908
	10.2988	9.25246		3.36011	9.21556
	10.3203	9.31921		3.36011	9.28203
	10.459	9.38595		3.3999	9.34851
	10.459	9.45269		3.3999	9.41499
	10.4609	9.51944		3.3999	9.48147
	10.5195	9.58618		3.44	9.54795
	10.5391	9.65293		3.44	9.61443
	10.5801	9.71967		3.47998	9.6809
	10.6396	9.78642		3.5	9.74738
	10.7207	9.85316		3.57996	9.81386
	10.8008	9.91991		3.58008	9.88034
	10.8594	9.98665		3.62	9.94682
	10.88	10.0534		3.63989	10.0133
	10.9199	10.1201		3.66016	10.0798
	10.9399	10.1869		3.66016	10.1463
	10.9404	10.2536		3.66016	10.2127
	10.98	10.3204		3.67969	10.2792
	10.98	10.3871		3.7002	10.3457
	11.0195	10.4539		3.78	10.4122
	11.1	10.5206		3.78003	10.4786
	11.1006	10.5874		3.80005	10.5451
	11.1797	10.6541		3.87988	10.6116
	11.3594	10.7208		3.87988	10.6781
	11.459	10.7876		3.87988	10.7446
	11.5	10.8543		3.88086	10.811
	11.5	10.9211		3.94	10.8775
	11.6016	10.9878		3.94006	10.944
	11.6797	11.0546		3.94019	11.0105
	11.6797	11.1213		3.97998	11.077
	11.8809	11.1881		3.97998	11.1434
	11.9004	11.2548		3.97998	11.2099
	11.94	11.3215		4.0199	11.2764
	12.02	11.3883		4.04004	11.3429
	12.02	11.455		4.04004	11.4093
	12.041	11.5218		4.08008	11.4758
	12.1602	11.5885		4.08008	11.5423
	12.2598	11.6553		4.09961	11.6088
	12.3203	11.722		4.13965	11.6753
	12.3613	11.7888		4.15967	11.7417
	12.3789	11.8555		4.15997	11.8082
	12.3809	11.9222		4.19971	11.8747
	12.4609	11.989		4.19995	11.9412
	12.5195	12.0557		4.24	12.0076
	12.6797	12.1225		4.25977	12.0741
	12.7402	12.1892		4.26001	12.1406
	12.7988	12.256		4.28003	12.2071
	12.8594	12.3227		4.33984	12.2736
	12.8799	12.3895		4.33984	12.34
	12.9414	12.4562		4.33984	12.4065
	12.9805	12.5229		4.33997	12.473
	13.0586	12.5897		4.34009	12.5395
	13.2402	12.6564		4.37988	12.6059
	13.2988	12.7232		4.37988	12.6724
	13.4414	12.7899		4.41797	12.7389
	13.5596	12.8567		4.41992	12.8054
	13.7188	12.9234		4.43945	12.8719
	13.7197	12.9902		4.43994	12.9383
	13.7998	13.0569		4.45996	13.0048
	13.8008	13.1236		4.46001	13.0713
	13.8398	13.1904		4.47998	13.1378
	13.8604	13.2571		4.5	13.2043
	13.9404	13.3239		4.54	13.2707
	14	13.3906		4.55994	13.3372
	14.3203	13.4574		4.59961	13.4037
	14.5195	13.5241		4.6001	13.4702
	14.7188	13.5909		4.62	13.5366
	14.8203	13.6576		4.62109	13.6031
	14.8203	13.7243		4.69995	13.6696
	14.8398	13.7911		4.72	13.7361
	14.8398	13.8578		4.77979	13.8026
	14.8398	13.9246		4.78027	13.869
	15.0391	13.9913		4.7998	13.9355
	15.1406	14.0581		4.80029	14.002
	15.1602	14.1248		4.90039	14.0685
	15.1797	14.1916		4.91992	14.1349
	15.3594	14.2583		4.94	14.2014
	15.3809	14.325		4.94019	14.2679
	15.4766	14.3918		4.97998	14.3344
	15.5	14.4585		4.97998	14.4009
	15.54	14.5253		5	14.4673
	15.541	14.592		5.06006	14.5338
	15.6602	14.6588		5.09998	14.6003
	15.8008	14.7255		5.12	14.6668
	15.8999	14.7923		5.14	14.7333
	15.9004	14.859		5.14001	14.7997
	16	14.9258		5.16016	14.8662
	16.0586	14.9925		5.16016	14.9327
	16.26	15.0592		5.19995	14.9992
	16.3008	15.126		5.21997	15.0656
	16.4805	15.1927		5.22021	15.1321
	16.4805	15.2595		5.24023	15.1986
	16.5	15.3262		5.25977	15.2651
	16.5801	15.393		5.25977	15.3316
	16.7227	15.4597		5.26001	15.398
	16.7793	15.5265		5.27979	15.4645
	16.8984	15.5932		5.28003	15.531
	16.9219	15.6599		5.2998	15.5975
	16.9399	15.7267		5.31982	15.6639
	17.0801	15.7934		5.35999	15.7304
	17.1802	15.8602		5.40015	15.7969
	17.1992	15.9269		5.44	15.8634
	17.2798	15.9937		5.44	15.9299
	17.2803	16.0604		5.54004	15.9963
	17.3008	16.1272		5.54004	16.0628
	17.3398	16.1939		5.54004	16.1293
	17.5801	16.2606		5.54004	16.1958
	17.6001	16.3274		5.56	16.2623
	17.6602	16.3941		5.56006	16.3287
	17.8594	16.4609		5.59961	16.3952
	18.1211	16.5276		5.63989	16.4617
	18.5195	16.5944		5.66016	16.5282
	18.6602	16.6611		5.71997	16.5947
	18.7197	16.7279		5.73999	16.6611
	18.959	16.7946		5.76001	16.7276
	19.1211	16.8613		5.81982	16.7941
	19.3203	16.9281		5.84	16.8606
	19.4199	16.9948		5.84033	16.927
	19.4609	17.0616		5.86035	16.9935
	19.54	17.1283		5.87988	17.06
	19.5798	17.1951		5.8999	17.1265
	19.8008	17.2618		5.90039	17.1929
	19.8203	17.3285		5.90039	17.2594
	20.1802	17.3953		5.96002	17.3259
	20.2402	17.462		6	17.3924
	20.28	17.5288		6.1001	17.4589
	20.2998	17.5955		6.11963	17.5253
	20.5601	17.6623		6.13989	17.5918
	20.7598	17.729		6.14063	17.6583
	20.7602	17.7958		6.15918	17.7248
	20.8203	17.8625		6.19922	17.7913
	20.9219	17.9292		6.19995	17.8577
	20.9609	17.996		6.19995	17.9242
	21.02	18.0627		6.23999	17.9907
	21.0596	18.1295		6.24023	18.0572
	21.0996	18.1962		6.33997	18.1237
	21.1602	18.263		6.34	18.1901
	21.2793	18.3297		6.35999	18.2566
	21.3398	18.3965		6.39996	18.3231
	21.4199	18.4632		6.45996	18.3896
	21.42	18.5299		6.47949	18.456
	21.58	18.5967		6.4801	18.5225
	21.5996	18.6634		6.5	18.589
	21.6387	18.7302		6.55957	18.6555
	21.6602	18.7969		6.56055	18.7219
	21.6797	18.8637		6.59998	18.7884
	21.7402	18.9304		6.61987	18.8549
	21.8008	18.9972		6.66016	18.9214
	21.8789	19.0639		6.72	18.9879
	21.9404	19.1306		6.73999	19.0543
	22	19.1974		6.74023	19.1208
	22.08	19.2641		6.76001	19.1873
	22.1816	19.3309		6.76001	19.2538
	22.4395	19.3976		6.76001	19.3203
	22.7402	19.4644		6.82031	19.3867
	22.7998	19.5311		6.83984	19.4532
	22.8008	19.5979		6.83984	19.5197
	22.8594	19.6646		6.91992	19.5862
	22.8789	19.7313		6.91998	19.6527
	23.1602	19.7981		6.93945	19.7191
	23.1992	19.8648		6.95996	19.7856
	23.2188	19.9316		6.98001	19.8521
	23.3789	19.9983		7	19.9186
	23.4399	20.0651		7.02002	19.985
	23.4609	20.1318		7.04001	20.0515
	23.541	20.1986		7.1001	20.118
	23.6191	20.2653		7.16003	20.1845
	23.8418	20.332		7.17969	20.251
	24.3604	20.3988		7.2002	20.3174
	24.5996	20.4655		7.24023	20.3839
	24.7598	20.5323		7.26001	20.4504
	24.7803	20.599		7.26001	20.5169
	24.8984	20.6658		7.30029	20.5833
	24.96	20.7325		7.31836	20.6498
	25.2812	20.7993		7.32001	20.7163
	25.2988	20.866		7.36035	20.7828
	25.6602	20.9327		7.37988	20.8493
	25.76	20.9995		7.40002	20.9157
	25.8799	21.0662		7.40039	20.9822
	26.1799	21.133		7.44	21.0487
	26.2598	21.1997		7.5	21.1152
	26.54	21.2665		7.59998	21.1817
	26.5801	21.3332		7.63989	21.2481
	26.9414	21.4		7.64001	21.3146
	27.0801	21.4667		7.67993	21.3811
	27.1406	21.5335		7.7002	21.4476
	27.26	21.6002		7.71875	21.514
	27.3398	21.6669		7.71973	21.5805
	27.3594	21.7337		7.73999	21.647
	27.4785	21.8004		7.75977	21.7135
	27.5	21.8672		7.77997	21.78
	27.5996	21.9339		7.80005	21.8464
	27.6016	22.0007		7.84	21.9129
	27.6211	22.0674		7.85938	21.9794
	27.6387	22.1342		7.85999	22.0459
	27.7207	22.2009		7.8999	22.1123
	27.7383	22.2676		7.90002	22.1788
	27.7998	22.3344		7.91992	22.2453
	27.9395	22.4011		7.93994	22.3118
	28.0586	22.4679		7.94043	22.3783
	28.1016	22.5346		7.95996	22.4447
	28.5586	22.6014		7.97998	22.5112
	28.6406	22.6681		8.04004	22.5777
	28.7798	22.7349		8.04004	22.6442
	28.7998	22.8016		8.05994	22.7107
	28.8184	22.8683		8.11914	22.7771
	28.8398	22.9351		8.12012	22.8436
	28.9404	23.0018		8.17969	22.9101
	29.0195	23.0686		8.2002	22.9766
	29.1602	23.1353		8.2002	23.043
	29.1797	23.2021		8.25977	23.1095
	29.1997	23.2688		8.28003	23.176
	29.2402	23.3356		8.30078	23.2425
	29.3008	23.4023		8.31982	23.309
	29.3398	23.469		8.31995	23.3754
	29.3828	23.5358		8.32	23.4419
	29.4805	23.6025		8.32001	23.5084
	29.5	23.6693		8.3999	23.5749
	29.5601	23.736		8.39996	23.6413
	29.5801	23.8028		8.41992	23.7078
	29.7998	23.8695		8.41992	23.7743
	29.7998	23.9363		8.41992	23.8408
	29.8203	24.003		8.47998	23.9073
	29.8594	24.0697		8.59961	23.9737
	30	24.1365		8.62012	24.0402
	30.2188	24.2032		8.63965	24.1067
	30.2197	24.27		8.63965	24.1732
	30.2598	24.3367		8.66	24.2397
	30.4805	24.4035		8.66016	24.3061
	30.5	24.4702		8.68005	24.3726
	30.5605	24.537		8.70007	24.4391
	30.6799	24.6037		8.75977	24.5056
	30.8408	24.6704		8.76001	24.5721
	30.8594	24.7372		8.76001	24.6385
	30.9399	24.8039		8.78003	24.705
	31.1992	24.8707		8.82001	24.7715
	31.5215	24.9374		8.97998	24.838
	31.6602	25.0042		9.04004	24.9044
	31.8789	25.0709		9.13965	24.9709
	31.8809	25.1377		9.21973	25.0374
	31.96	25.2044		9.28003	25.1039
	32	25.2711		9.35938	25.1703
	32.4004	25.3379		9.35938	25.2368
	32.4609	25.4046		9.36011	25.3033
	32.6201	25.4714		9.48047	25.3698
	32.6992	25.5381		9.5199	25.4363
	32.8008	25.6049		9.52002	25.5027
	33.2598	25.6716		9.53979	25.5692
	33.2803	25.7384		9.64001	25.6357
	33.3594	25.8051		9.64014	25.7022
	33.5	25.8718		9.66016	25.7687
	33.7197	25.9386		9.66016	25.8351
	33.7598	26.0053		9.67993	25.9016
	33.7793	26.0721		9.67993	25.9681
	33.8203	26.1388		9.67993	26.0346
	33.8398	26.2056		9.71997	26.1011
	33.8418	26.2723		9.73926	26.1675
	34.2617	26.3391		9.74	26.234
	34.3594	26.4058		9.74023	26.3005
	34.5605	26.4725		9.87988	26.367
	34.6201	26.5393		9.93945	26.4334
	34.6602	26.606		10.04	26.4999
	34.6801	26.6728		10.04	26.5664
	34.76	26.7395		10.04	26.6329
	34.7793	26.8063		10.06	26.6993
	34.8203	26.873		10.0791	26.7658
	34.8801	26.9398		10.08	26.8323
	35	27.0065		10.0801	26.8988
	35.0398	27.0733		10.1802	26.9653
	35.1602	27.14		10.2227	27.0317
	35.2207	27.2067		10.26	27.0982
	35.5391	27.2735		10.3193	27.1647
	35.5996	27.3402		10.3201	27.2312
	35.6211	27.407		10.3599	27.2977
	35.6406	27.4737		10.36	27.3641
	35.6602	27.5405		10.3999	27.4306
	36	27.6072		10.4	27.4971
	36.1016	27.674		10.4402	27.5636
	36.1401	27.7407		10.5998	27.6301
	36.2402	27.8074		10.6191	27.6965
	36.3594	27.8742		10.62	27.763
	36.4805	27.9409		10.6396	27.8295
	36.6406	28.0077		10.6399	27.896
	36.7188	28.0744		10.6401	27.9624
	36.7798	28.1412		10.6597	28.0289
	36.8199	28.2079		10.6799	28.0954
	37	28.2747		10.7002	28.1619
	37.0391	28.3414		10.78	28.2283
	37.14	28.4081		10.8001	28.2948
	37.1797	28.4749		10.8008	28.3613
	37.2607	28.5416		10.8801	28.4278
	37.4004	28.6084		10.8999	28.4943
	37.5996	28.6751		10.9199	28.5607
	37.6006	28.7419		11	28.6272
	37.7	28.8086		11.04	28.6937
	37.8418	28.8754		11.0798	28.7602
	37.9199	28.9421		11.08	28.8267
	37.9805	29.0088		11.0801	28.8931
	38.3	29.0756		11.1992	28.9596
	38.3613	29.1423		11.2599	29.0261
	38.5195	29.2091		11.3398	29.0926
	38.5596	29.2758		11.3398	29.1591
	38.6992	29.3426		11.3408	29.2255
	38.7598	29.4093		11.38	29.292
	38.9023	29.4761		11.38	29.3585
	39	29.5428		11.4004	29.425
	39.2803	29.6095		11.44	29.4914
	39.2988	29.6763		11.48	29.5579
	39.3799	29.743		11.48	29.6244
	39.6201	29.8098		11.5	29.6909
	39.6201	29.8765		11.52	29.7573
	39.6399	29.9433		11.54	29.8238
	39.9609	30.01		11.5601	29.8903
	40.1201	30.0768		11.5801	29.9568
	40.1397	30.1435		11.6396	30.0233
	40.1406	30.2102		11.6802	30.0897
	40.2207	30.277		11.72	30.1562
	40.2402	30.3437		11.7402	30.2227
	40.5801	30.4105		11.76	30.2892
	40.6602	30.4772		11.8193	30.3557
	40.7598	30.544		11.84	30.4221
	41	30.6107		11.9404	30.4886
	41.0195	30.6775		11.96	30.5551
	41.1602	30.7442		11.9999	30.6216
	41.3999	30.8109		12	30.6881
	41.4399	30.8777		12.0195	30.7545
	41.6191	30.9444		12.04	30.821
	41.7793	31.0112		12.06	30.8875
	41.9199	31.0779		12.12	30.954
	42.0586	31.1447		12.1797	31.0204
	42.3203	31.2114		12.1797	31.0869
	42.54	31.2782		12.1807	31.1534
	42.5601	31.3449		12.22	31.2199
	42.6797	31.4117		12.28	31.2864
	42.7998	31.4784		12.34	31.3528
	42.8184	31.5451		12.46	31.4193
	42.9199	31.6119		12.5	31.4858
	42.9199	31.6786		12.54	31.5523
	43.0781	31.7454		12.5801	31.6187
	43.5801	31.8121		12.6599	31.6852
	43.6797	31.8789		12.6799	31.7517
	43.6836	31.9456		12.6999	31.8182
	43.8203	32.0123		12.7002	31.8847
	44.0195	32.0791		12.72	31.9511
	44.0625	32.1458		12.7393	32.0176
	44.3203	32.2126		12.74	32.0841
	44.3418	32.2793		12.74	32.1506
	44.4795	32.3461		12.7401	32.2171
	44.5195	32.4128		12.76	32.2835
	44.5796	32.4796		12.7803	32.35
	44.66	32.5463		12.8604	32.4165
	44.6797	32.6131		12.98	32.483
	44.9404	32.6798		13	32.5494
	44.959	32.7465		13.1401	32.6159
	45.2998	32.8133		13.16	32.6824
	45.3398	32.88		13.1602	32.7489
	45.3594	32.9468		13.1999	32.8154
	45.4004	33.0135		13.2202	32.8818
	45.4199	33.0803		13.2803	32.9483
	45.6997	33.147		13.2998	33.0148
	45.7207	33.2137		13.3994	33.0813
	45.8398	33.2805		13.4805	33.1478
	45.9202	33.3472		13.52	33.2142
	46.0605	33.414		13.5605	33.2807
	46.1387	33.4807		13.58	33.3472
	46.4199	33.5475		13.5801	33.4137
	46.4199	33.6142		13.6	33.4801
	46.4414	33.681		13.6797	33.5466
	46.4805	33.7477		13.6799	33.6131
	46.58	33.8145		13.6799	33.6796
	46.6006	33.8812		13.8799	33.746
	46.62	33.9479		13.9	33.8125
	46.6406	34.0147		13.9199	33.879
	46.8398	34.0814		13.9602	33.9455
	46.9199	34.1482		13.98	34.012
	47.04	34.2149		14.1396	34.0784
	47.0996	34.2817		14.1997	34.1449
	47.1406	34.3484		14.2202	34.2114
	47.3	34.4151		14.2602	34.2779
	47.4199	34.4819		14.3203	34.3444
	47.94	34.5486		14.4805	34.4108
	48.1599	34.6154		14.54	34.4773
	48.1602	34.6821		14.6001	34.5438
	48.46	34.7489		14.6602	34.6103
	48.5	34.8156		14.7	34.6767
	48.5	34.8824		14.76	34.7432
	48.5801	34.9491		14.7803	34.8097
	48.6797	35.0159		14.8003	34.8762
	49.1602	35.0826		14.96	34.9427
	49.1797	35.1493		15.02	35.0091
	49.459	35.2161		15.02	35.0756
	49.6001	35.2828		15.0396	35.1421
	49.8594	35.3496		15.1602	35.2086
	50.0996	35.4163		15.2803	35.2751
	50.1406	35.4831		15.3193	35.3415
	50.2002	35.5498		15.42	35.408
	50.2398	35.6165		15.4609	35.4745
	50.2402	35.6833		15.5601	35.541
	50.3398	35.75		15.6	35.6075
	50.5195	35.8168		15.86	35.6739
	50.5586	35.8835		15.92	35.7404
	50.9414	35.9503		15.98	35.8069
	51.0195	36.017		16	35.8734
	51.0596	36.0838		16.1201	35.9398
	51.1797	36.1505		16.3201	36.0063
	51.3203	36.2172		16.34	36.0728
	51.3809	36.284		16.3408	36.1393
	51.52	36.3507		16.3801	36.2058
	51.6406	36.4175		16.4199	36.2722
	51.68	36.4842		16.4199	36.3387
	51.8809	36.551		16.4395	36.4052
	51.959	36.6177		16.46	36.4717
	52	36.6845		16.5195	36.5381
	52.0195	36.7512		16.6001	36.6046
	52.1797	36.818		16.7002	36.6711
	52.4399	36.8847		16.7793	36.7376
	52.6602	36.9514		16.7998	36.8041
	52.6797	37.0182		16.8599	36.8705
	52.7402	37.0849		16.9002	36.937
	53.0195	37.1517		16.9004	37.0035
	53.0801	37.2184		16.96	37.07
	53.0801	37.2852		16.9805	37.1365
	53.1001	37.3519		17	37.2029
	53.3008	37.4187		17.26	37.2694
	53.3008	37.4854		17.2803	37.3359
	53.3193	37.5521		17.3201	37.4024
	53.4199	37.6189		17.3203	37.4688
	53.7	37.6856		17.4	37.5353
	53.8398	37.7524		17.54	37.6018
	54.1201	37.8191		17.54	37.6683
	54.1797	37.8859		17.56	37.7347
	54.3398	37.9526		17.5996	37.8012
	54.4199	38.0194		17.6	37.8677
	54.4199	38.0861		17.62	37.9342
	54.459	38.1528		17.6599	38.0007
	54.5391	38.2196		17.72	38.0671
	54.7207	38.2863		17.7207	38.1336
	54.7383	38.3531		17.7598	38.2001
	54.7402	38.4198		17.7798	38.2666
	54.7793	38.4866		17.98	38.3331
	54.8594	38.5533		18	38.3995
	55.0195	38.6201		18.0215	38.466
	55.1	38.6868		18.04	38.5325
	55.5195	38.7535		18.0996	38.599
	55.62	38.8203		18.1801	38.6654
	55.7002	38.887		18.28	38.7319
	55.8799	38.9538		18.28	38.7984
	56.0977	39.0205		18.3193	38.8649
	56.2773	39.0873		18.4199	38.9314
	56.46	39.154		18.6399	38.9978
	56.5596	39.2208		18.6602	39.0643
	57	39.2875		18.6802	39.1308
	57.1597	39.3543		18.78	39.1973
	57.2207	39.421		18.84	39.2638
	57.2402	39.4877		18.8799	39.3302
	57.3198	39.5545		18.8994	39.3967
	57.46	39.6212		18.96	39.4632
	57.5601	39.688		19	39.5297
	57.5996	39.7547		19	39.5961
	57.6797	39.8215		19.0199	39.6626
	58.0801	39.8882		19.0801	39.7291
	58.2402	39.9549		19.1	39.7956
	58.3809	40.0217		19.1201	39.8621
	58.3984	40.0884		19.1797	39.9285
	58.457	40.1552		19.24	39.995
	58.5198	40.2219		19.3403	40.0615
	58.6201	40.2887		19.3601	40.128
	58.6406	40.3554		19.4601	40.1945
	58.9805	40.4222		19.62	40.2609
	59.3201	40.4889		19.62	40.3274
	59.4004	40.5556		19.6597	40.3939
	59.4785	40.6224		19.66	40.4604
	59.7998	40.6891		19.7	40.5268
	59.8594	40.7559		20.0199	40.5933
	60.0598	40.8226		20.0596	40.6598
	60.5605	40.8894		20.0598	40.7263
	60.582	40.9561		20.1201	40.7927
	60.76	41.0229		20.1401	40.8592
	60.82	41.0896		20.2202	40.9257
	60.9004	41.1564		20.2402	40.9922
	60.9609	41.2231		20.2402	41.0587
	61.1602	41.2898		20.2798	41.1251
	61.1602	41.3566		20.2998	41.1916
	61.36	41.4233		20.2998	41.2581
	61.3603	41.4901		20.3	41.3246
	61.6211	41.5568		20.3	41.3911
	61.7012	41.6236		20.3008	41.4575
	61.8828	41.6903		20.34	41.524
	62.04	41.757		20.3408	41.5905
	62.08	41.8238		20.4004	41.657
	62.0996	41.8905		20.4199	41.7234
	62.1602	41.9573		20.4414	41.7899
	62.3613	42.024		20.54	41.8564
	62.8789	42.0908		20.5801	41.9229
	62.9805	42.1575		20.5998	41.9894
	63.1582	42.2243		20.6001	42.0558
	63.4395	42.291		20.7002	42.1223
	63.5801	42.3578		20.7402	42.1888
	64.418	42.4245		20.8804	42.2553
	64.5606	42.4912		21.02	42.3218
	64.5801	42.558		21.12	42.3882
	64.5996	42.6247		21.1396	42.4547
	65	42.6915		21.1602	42.5212
	65.0195	42.7582		21.2803	42.5877
	65.04	42.825		21.3008	42.6542
	65.5586	42.8917		21.5205	42.7206
	65.7617	42.9584		21.6401	42.7871
	65.8398	43.0252		21.7798	42.8536
	66.1592	43.0919		21.7998	42.9201
	66.5996	43.1587		21.8408	42.9865
	66.7002	43.2254		21.8999	43.053
	66.8804	43.2922		21.8999	43.1195
	66.9199	43.3589		21.9199	43.186
	66.94	43.4257		21.9199	43.2525
	67.0586	43.4924		21.9801	43.3189
	67.2402	43.5592		22.04	43.3854
	67.459	43.6259		22.0605	43.4519
	67.6201	43.6926		22.0605	43.5184
	67.7207	43.7594		22.1201	43.5848
	67.7578	43.8261		22.1396	43.6513
	67.9609	43.8929		22.1401	43.7178
	68.02	43.9596		22.1602	43.7843
	68.2	44.0264		22.2197	43.8508
	68.2002	44.0931		22.3799	43.9172
	68.2402	44.1598		22.42	43.9837
	68.7207	44.2266		22.42	44.0502
	68.7227	44.2933		22.68	44.1167
	68.7793	44.3601		22.6801	44.1831
	68.8203	44.4268		22.72	44.2496
	68.9004	44.4936		22.7998	44.3161
	68.9004	44.5603		22.8604	44.3826
	69.0996	44.6271		23.0601	44.4491
	69.2598	44.6938		23.0801	44.5155
	69.3398	44.7606		23.2	44.582
	69.5586	44.8273		23.22	44.6485
	69.8203	44.894		23.2207	44.715
	69.9394	44.9608		23.4004	44.7814
	70.0195	45.0275		23.4199	44.8479
	70.1406	45.0943		23.4204	44.9144
	70.2188	45.161		23.5	44.9809
	70.3398	45.2278		23.7188	45.0474
	70.4402	45.2945		23.7998	45.1138
	70.5801	45.3612		23.88	45.1803
	70.6016	45.428		23.8994	45.2468
	70.6201	45.4947		23.96	45.3133
	70.6387	45.5615		24.0596	45.3798
	70.6797	45.6282		24.1201	45.4462
	71.2402	45.695		24.1802	45.5127
	71.2598	45.7617		24.2598	45.5792
	71.2598	45.8285		24.3398	45.6457
	71.3008	45.8952		24.5601	45.7122
	71.457	45.962		24.6406	45.7786
	71.6191	46.0287		24.6602	45.8451
	71.6797	46.0954		24.74	45.9116
	71.9004	46.1622		24.8401	45.9781
	72.0801	46.2289		24.86	46.0445
	72.1997	46.2957		24.9199	46.111
	72.2578	46.3624		25.0596	46.1775
	72.5391	46.4292		25.0598	46.244
	72.5801	46.4959		25.0601	46.3105
	72.7002	46.5627		25.0601	46.3769
	72.8008	46.6294		25.0605	46.4434
	73.2002	46.6962		25.1807	46.5099
	73.3984	46.7629		25.1992	46.5764
	73.5	46.8296		25.2998	46.6429
	73.5195	46.8964		25.2998	46.7093
	73.6191	46.9631		25.38	46.7758
	74.1406	47.0299		25.4399	46.8423
	74.4199	47.0966		25.5801	46.9088
	74.5586	47.1634		25.8604	46.9752
	74.6992	47.2301		25.8994	47.0417
	74.9602	47.2968		25.9399	47.1082
	75.0596	47.3636		25.96	47.1747
	75.1201	47.4303		26.0195	47.2411
	75.1797	47.4971		26.0596	47.3076
	75.2188	47.5638		26.12	47.3741
	75.3398	47.6306		26.1401	47.4406
	75.459	47.6973		26.22	47.5071
	75.8203	47.7641		26.3	47.5735
	76.4023	47.8308		26.4	47.64
	76.46	47.8976		26.6201	47.7065
	76.6211	47.9643		26.6602	47.773
	76.8398	48.031		26.68	47.8394
	77.04	48.0978		26.88	47.9059
	77.16	48.1645		26.9199	47.9724
	77.1602	48.2313		26.9399	48.0389
	77.3398	48.298		26.9404	48.1054
	77.8398	48.3648		26.959	48.1718
	77.9199	48.4315		27.2402	48.2383
	78.02	48.4982		27.28	48.3048
	78.1172	48.565		27.3	48.3713
	78.6397	48.6317		27.4219	48.4378
	78.7798	48.6985		27.4399	48.5042
	79.04	48.7652		27.4602	48.5707
	79.4399	48.832		27.4805	48.6372
	79.7793	48.8987		27.5	48.7037
	79.9004	48.9655		27.6802	48.7702
	80.3809	49.0322		27.7	48.8366
	80.5195	49.099		27.7197	48.9031
	80.6992	49.1657		27.7398	48.9696
	80.8203	49.2324		27.78	49.0361
	81	49.2992		27.9199	49.1025
	81	49.3659		27.9401	49.169
	81.1797	49.4327		27.96	49.2355
	81.2197	49.4994		27.96	49.302
	81.5	49.5662		28.1396	49.3685
	81.6592	49.6329		28.2	49.4349
	81.7598	49.6996		28.2402	49.5014
	81.8184	49.7664		28.2602	49.5679
	82.2998	49.8331		28.3198	49.6344
	82.4199	49.8999		28.3398	49.7009
	82.8203	49.9666		28.38	49.7673
	82.9199	50.0334		28.4199	49.8338
	82.98	50.1001		28.4199	49.9003
	83.1199	50.1669		28.4199	49.9668
	83.5	50.2336		28.58	50.0332
	84.4001	50.3004		28.6	50.0997
	84.4004	50.3671		28.6797	50.1662
	84.4805	50.4338		28.7	50.2327
	84.5996	50.5006		28.8	50.2991
	84.6406	50.5673		28.8	50.3656
	84.7	50.6341		28.8799	50.4321
	84.72	50.7008		29.0195	50.4986
	84.8613	50.7676		29.1199	50.5651
	84.9199	50.8343		29.18	50.6315
	85.1802	50.901		29.2	50.698
	85.1992	50.9678		29.2197	50.7645
	85.3809	51.0345		29.2598	50.831
	86.3594	51.1013		29.2602	50.8975
	86.4219	51.168		29.2812	50.9639
	86.918	51.2348		29.3203	51.0304
	87.1401	51.3015		29.3408	51.0969
	87.1592	51.3683		29.36	51.1634
	87.2197	51.435		29.4802	51.2298
	87.4414	51.5018		29.62	51.2963
	87.5598	51.5685		29.6396	51.3628
	87.6602	51.6352		29.7197	51.4293
	87.8999	51.702		29.78	51.4958
	88.1397	51.7687		29.8799	51.5622
	88.3008	51.8355		29.88	51.6287
	88.3184	51.9022		29.9199	51.6952
	88.3401	51.969		29.9404	51.7617
	88.5601	52.0357		29.98	51.8282
	88.6797	52.1024		29.9805	51.8946
	88.6797	52.1692		30	51.9611
	88.86	52.2359		30.3799	52.0276
	88.9414	52.3027		30.4395	52.0941
	88.98	52.3694		30.4805	52.1606
	89.1201	52.4362		30.6201	52.227
	89.2002	52.5029		30.8201	52.2935
	89.4414	52.5697		30.8999	52.36
	89.6797	52.6364		30.9199	52.4265
	89.6992	52.7032		30.98	52.4929
	89.8003	52.7699		31	52.5594
	89.9795	52.8366		31.0391	52.6259
	89.9805	52.9034		31.0599	52.6924
	90.1602	52.9701		31.28	52.7589
	90.1797	53.0369		31.2999	52.8253
	90.2803	53.1036		31.6196	52.8918
	91	53.1704		31.6201	52.9583
	91.1602	53.2371		31.8201	53.0248
	91.3594	53.3038		31.8403	53.0912
	91.4375	53.3706		31.8599	53.1577
	91.8398	53.4373		31.8994	53.2242
	91.8789	53.5041		31.8999	53.2907
	92.4199	53.5708		32.0195	53.3571
	92.6602	53.6376		32.2402	53.4236
	92.8594	53.7043		32.3203	53.4901
	93.3203	53.7711		32.5801	53.5566
	93.5391	53.8378		32.6401	53.6231
	93.6191	53.9046		32.6797	53.6895
	93.74	53.9713		32.7197	53.756
	93.8594	54.038		32.7402	53.8225
	93.8984	54.1048		32.9	53.889
	94	54.1715		32.92	53.9555
	94.2402	54.2383		33.1191	54.0219
	94.4004	54.305		33.1397	54.0884
	94.4199	54.3718		33.1406	54.1549
	94.8799	54.4385		33.1799	54.2214
	94.918	54.5053		33.2012	54.2878
	95.0801	54.572		33.2201	54.3543
	95.2803	54.6388		33.3	54.4208
	95.5	54.7055		33.3199	54.4873
	95.6797	54.7722		33.4199	54.5538
	95.6797	54.839		33.4199	54.6202
	96.02	54.9057		33.48	54.6867
	96.2393	54.9725		33.6397	54.7532
	96.2812	55.0392		33.6992	54.8197
	96.3613	55.106		33.7602	54.8862
	96.3789	55.1727		33.8203	54.9526
	96.5195	55.2394		34.0205	55.0191
	96.5801	55.3062		34.0605	55.0856
	96.8789	55.3729		34.1997	55.1521
	97.2383	55.4397		34.3198	55.2186
	97.3613	55.5064		34.3403	55.285
	97.7617	55.5732		34.3603	55.3515
	97.98	55.6399		34.4805	55.418
	98.26	55.7067		34.9001	55.4845
	98.3203	55.7734		34.98	55.5509
	98.6582	55.8402		34.9805	55.6174
	98.8594	55.9069		35.08	55.6839
	99.1397	55.9736		35.1	55.7504
	99.1406	56.0404		35.1401	55.8169
	99.1807	56.1071		35.3799	55.8833
	99.2393	56.1739		35.4004	55.9498
	99.4004	56.2406		35.4199	56.0163
	99.4399	56.3074		35.54	56.0828
	99.4805	56.3741		35.5605	56.1492
	99.5606	56.4408		35.5801	56.2157
	99.6992	56.5076		35.66	56.2822
	100.021	56.5743		35.7202	56.3487
	100.039	56.6411		35.7598	56.4152
	100.24	56.7078		35.7798	56.4816
	100.5	56.7746		35.8999	56.5481
	100.92	56.8413		36	56.6146
	100.959	56.9081		36.1406	56.6811
	101.32	56.9748		36.3594	56.7475
	101.66	57.0416		36.4399	56.814
	101.74	57.1083		36.46	56.8805
	101.78	57.175		36.5605	56.947
	101.84	57.2418		36.7598	57.0135
	102.34	57.3085		36.7798	57.0799
	102.58	57.3753		37.0996	57.1464
	102.64	57.442		37.1201	57.2129
	103.58	57.5088		37.4802	57.2794
	103.721	57.5755		37.7207	57.3458
	103.82	57.6422		37.8398	57.4123
	104.12	57.709		37.8603	57.4788
	104.54	57.7757		37.9399	57.5453
	104.799	57.8425		38.0391	57.6118
	105.641	57.9092		38.04	57.6782
	105.74	57.976		38.2402	57.7447
	105.9	58.0427		38.2607	57.8112
	105.94	58.1095		38.2793	57.8777
	106.66	58.1762		38.6602	57.9442
	106.84	58.243		38.6797	58.0106
	107.039	58.3097		38.84	58.0771
	107.16	58.3764		38.8594	58.1436
	107.219	58.4432		38.88	58.2101
	107.4	58.5099		38.96	58.2766
	107.438	58.5767		38.96	58.343
	107.44	58.6434		38.96	58.4095
	107.66	58.7102		39.1399	58.476
	107.762	58.7769		39.1599	58.5425
	107.939	58.8436		39.1807	58.6089
	108.34	58.9104		39.2	58.6754
	109.14	58.9771		39.2402	58.7419
	109.318	59.0439		39.2998	58.8084
	109.441	59.1106		39.3	58.8749
	109.641	59.1774		39.3203	58.9413
	110.1	59.2441		39.3203	59.0078
	110.539	59.3109		39.4199	59.0743
	110.68	59.3776		39.4805	59.1408
	110.68	59.4444		39.6797	59.2073
	110.781	59.5111		39.86	59.2737
	110.881	59.5778		39.9199	59.3402
	111	59.6446		39.9204	59.4067
	111.399	59.7113		39.9401	59.4732
	111.54	59.7781		40.0605	59.5396
	111.541	59.8448		40.1797	59.6061
	111.9	59.9116		40.1992	59.6726
	112.379	59.9783		40.2598	59.7391
	112.441	60.0451		40.5395	59.8055
	112.68	60.1118		40.6006	59.872
	113	60.1785		40.6201	59.9385
	113.061	60.2453		40.6997	60.005
	113.539	60.312		40.8398	60.0715
	113.641	60.3788		40.88	60.1379
	113.72	60.4455		40.9204	60.2044
	114	60.5123		41.02	60.2709
	114.34	60.579		41.04	60.3374
	114.5	60.6457		41.1201	60.4039
	114.52	60.7125		41.1797	60.4703
	114.82	60.7792		41.2598	60.5368
	115.04	60.846		41.3401	60.6033
	115.18	60.9127		41.4399	60.6698
	115.4	60.9795		41.48	60.7362
	115.701	61.0462		41.52	60.8027
	116.561	61.113		41.54	60.8692
	116.621	61.1797		41.5801	60.9357
	116.66	61.2465		41.6602	61.0022
	117.359	61.3132		41.8799	61.0686
	117.42	61.3799		41.9001	61.1351
	117.52	61.4467		42.1992	61.2016
	117.86	61.5134		42.28	61.2681
	117.899	61.5802		42.2803	61.3346
	118.141	61.6469		42.3799	61.401
	118.16	61.7137		42.4204	61.4675
	118.74	61.7804		42.46	61.534
	118.76	61.8472		43.04	61.6005
	118.76	61.9139		43.1397	61.6669
	119.1	61.9806		43.26	61.7334
	119.119	62.0474		43.2998	61.7999
	119.439	62.1141		43.44	61.8664
	119.66	62.1809		43.5598	61.9329
	120.02	62.2476		43.58	61.9993
	120.04	62.3144		43.6	62.0658
	120.279	62.3811		43.6016	62.1323
	120.32	62.4479		43.6797	62.1988
	120.562	62.5146		43.7803	62.2653
	121.1	62.5813		44.2803	62.3317
	121.219	62.6481		44.3193	62.3982
	121.92	62.7148		44.52	62.4647
	122.158	62.7816		44.5801	62.5312
	122.52	62.8483		44.8599	62.5976
	122.66	62.9151		45.1397	62.6641
	122.86	62.9818		45.16	62.7306
	122.879	63.0486		45.1799	62.7971
	122.879	63.1153		45.18	62.8635
	123.38	63.182		45.2398	62.93
	123.8	63.2488		45.36	62.9965
	124.48	63.3155		45.5	63.063
	124.54	63.3823		45.7001	63.1295
	124.58	63.449		45.7998	63.1959
	124.68	63.5158		45.8799	63.2624
	124.68	63.5825		45.959	63.3289
	124.9	63.6493		46.3799	63.3954
	124.94	63.716		46.3799	63.4619
	125.381	63.7828		46.4199	63.5283
	125.781	63.8495		46.4785	63.5948
	125.82	63.9162		46.5	63.6613
	126.061	63.983		46.5205	63.7278
	126.08	64.0497		46.56	63.7942
	126.1	64.1165		46.8601	63.8607
	126.88	64.1832		46.9199	63.9272
	127.7	64.25		46.9199	63.9937
	128.4	64.3167		46.94	64.0602
	128.82	64.3834		47	64.1266
	129.26	64.4502		47.1	64.1931
	129.26	64.5169		47.2197	64.2596
	129.32	64.5837		47.24	64.3261
	129.52	64.6504		47.26	64.3925
	129.62	64.7172		47.2602	64.459
	129.641	64.7839		47.6397	64.5255
	129.777	64.8507		47.8003	64.592
	130.08	64.9174		47.8401	64.6585
	130.141	64.9841		47.9199	64.725
	130.201	65.0509		47.98	64.7914
	130.68	65.1176		48.2803	64.8579
	130.701	65.1844		48.3201	64.9244
	131.102	65.2511		48.6797	64.9909
	131.34	65.3179		48.6801	65.0573
	131.799	65.3846		48.8398	65.1238
	132.1	65.4514		48.9395	65.1903
	132.141	65.5181		49	65.2568
	132.6	65.5849		49	65.3233
	132.779	65.6516		49.0996	65.3897
	132.98	65.7183		49.2197	65.4562
	133.52	65.7851		49.28	65.5227
	133.66	65.8518		49.3203	65.5892
	133.98	65.9186		49.5801	65.6556
	134.219	65.9853		49.6201	65.7221
	134.301	66.0521		49.6602	65.7886
	134.4	66.1188		49.68	65.8551
	134.42	66.1856		49.7002	65.9216
	134.48	66.2523		49.8	65.988
	134.719	66.319		49.9219	66.0545
	134.96	66.3858		50	66.121
	135.92	66.4525		50.1992	66.1875
	135.94	66.5193		50.2598	66.254
	136.26	66.586		50.4605	66.3204
	136.76	66.6528		50.5801	66.3869
	137.219	66.7195		50.7012	66.4534
	137.24	66.7862		50.96	66.5199
	137.26	66.853		51.4199	66.5863
	137.34	66.9197		51.5195	66.6528
	137.539	66.9865		51.8398	66.7193
	137.82	67.0532		51.84	66.7858
	139	67.12		51.8594	66.8522
	139.1	67.1867		51.96	66.9187
	139.18	67.2535		52.0996	66.9852
	139.4	67.3202		52.1397	67.0517
	139.58	67.3869		52.4805	67.1182
	139.74	67.4537		52.5801	67.1846
	140.34	67.5204		52.5801	67.2511
	140.84	67.5872		52.7799	67.3176
	141.08	67.6539		52.7998	67.3841
	141.1	67.7207		52.8403	67.4506
	141.26	67.7874		52.8599	67.517
	141.539	67.8542		52.96	67.5835
	142.279	67.9209		53.1602	67.65
	142.68	67.9877		53.2798	67.7165
	143.5	68.0544		53.34	67.7829
	143.8	68.1211		53.4395	67.8494
	145.02	68.1879		53.54	67.9159
	145.318	68.2546		54.2207	67.9824
	145.56	68.3214		54.48	68.0489
	145.562	68.3881		54.5605	68.1153
	145.82	68.4549		54.7999	68.1818
	145.82	68.5216		55.1191	68.2483
	146.08	68.5884		55.1992	68.3148
	146.72	68.6551		55.2803	68.3812
	147.061	68.7218		55.5605	68.4477
	147.76	68.7886		55.5605	68.5142
	147.961	68.8553		55.7402	68.5807
	148.04	68.9221		55.8398	68.6472
	148.44	68.9888		55.8994	68.7136
	148.941	69.0556		55.8999	68.7801
	149.04	69.1223		55.9805	68.8466
	149.582	69.189		56.2998	68.9131
	149.801	69.2558		56.3994	68.9796
	149.82	69.3225		56.8401	69.046
	149.88	69.3893		56.8601	69.1125
	149.92	69.456		56.8804	69.179
	150.26	69.5228		57	69.2455
	150.82	69.5895		57.1401	69.3119
	151.92	69.6563		57.3601	69.3784
	152.223	69.723		57.5	69.4449
	152.58	69.7897		57.52	69.5114
	152.84	69.8565		57.8999	69.5779
	152.86	69.9232		57.96	69.6443
	153.881	69.99		58.0801	69.7108
	154.14	70.0567		58.2002	69.7773
	154.64	70.1235		58.5801	69.8438
	155.04	70.1902		58.7803	69.9103
	155.3	70.257		58.8008	69.9767
	155.681	70.3237		58.86	70.0432
	155.94	70.3905		58.8999	70.1097
	156.141	70.4572		58.98	70.1762
	156.16	70.5239		59.1	70.2426
	156.48	70.5907		59.4199	70.3091
	156.92	70.6574		59.94	70.3756
	157.221	70.7242		59.98	70.4421
	157.58	70.7909		60.1401	70.5086
	157.74	70.8577		60.1797	70.575
	158.381	70.9244		60.4402	70.6415
	159.121	70.9912		60.5601	70.708
	159.18	71.0579		60.7197	70.7745
	159.54	71.1247		60.74	70.841
	159.74	71.1914		60.7402	70.9074
	159.902	71.2581		60.7607	70.9739
	160.16	71.3249		60.8804	71.0404
	160.863	71.3916		61.54	71.1069
	161.102	71.4584		61.54	71.1733
	161.26	71.5251		61.84	71.2398
	161.54	71.5919		61.8599	71.3063
	161.58	71.6586		62.5	71.3728
	161.641	71.7254		62.9395	71.4393
	162.459	71.7921		62.9395	71.5057
	162.56	71.8588		63.5801	71.5722
	162.961	71.9256		63.6201	71.6387
	163.801	71.9923		63.7998	71.7052
	164.8	72.0591		63.8201	71.7716
	165.76	72.1258		64.5996	71.8381
	166.08	72.1926		64.6602	71.9046
	166.279	72.2593		64.8809	71.9711
	166.559	72.326		64.98	72.0376
	166.66	72.3928		65.1602	72.104
	166.721	72.4595		65.2	72.1705
	167.902	72.5263		65.22	72.237
	168.32	72.593		65.6006	72.3035
	168.34	72.6598		66.1001	72.37
	168.36	72.7265		66.3994	72.4364
	169	72.7933		66.54	72.5029
	169.939	72.86		66.7793	72.5694
	170.42	72.9267		66.8	72.6359
	170.58	72.9935		66.8599	72.7023
	171.119	73.0602		66.8799	72.7688
	171.26	73.127		67.0195	72.8353
	171.779	73.1937		67.1599	72.9018
	172	73.2605		67.26	72.9683
	172.18	73.3272		67.5205	73.0347
	172.26	73.394		67.5606	73.1012
	172.46	73.4607		67.5801	73.1677
	172.74	73.5275		67.6	73.2342
	173.441	73.5942		67.8198	73.3007
	173.48	73.6609		68.1201	73.3671
	173.7	73.7277		68.1387	73.4336
	173.96	73.7944		68.1797	73.5001
	175.158	73.8612		68.2197	73.5666
	175.18	73.9279		68.6602	73.633
	175.738	73.9947		68.9805	73.6995
	175.82	74.0614		69.5	73.766
	175.881	74.1282		69.82	73.8325
	177.5	74.1949		70.1	73.8989
	178.56	74.2616		70.1802	73.9654
	178.66	74.3284		70.3599	74.0319
	178.738	74.3951		70.4601	74.0984
	179.141	74.4619		70.5	74.1649
	179.141	74.5286		70.54	74.2313
	179.24	74.5954		70.8799	74.2978
	179.32	74.6621		70.96	74.3643
	180.6	74.7288		71.0606	74.4308
	180.64	74.7956		71.2	74.4973
	180.701	74.8623		71.3398	74.5637
	180.742	74.9291		71.3398	74.6302
	181.02	74.9958		71.5215	74.6967
	181.398	75.0626		71.6602	74.7632
	181.479	75.1293		71.74	74.8297
	181.559	75.1961		71.8994	74.8961
	181.92	75.2628		71.9805	74.9626
	182.6	75.3295		72.02	75.0291
	182.879	75.3963		72.0801	75.0956
	183.08	75.463		72.0996	75.162
	184.721	75.5298		72.6001	75.2285
	185.54	75.5965		72.6602	75.295
	185.56	75.6633		72.8594	75.3615
	186.281	75.73		72.96	75.4279
	186.4	75.7968		73.2202	75.4944
	186.74	75.8635		73.2798	75.5609
	187.301	75.9303		73.4795	75.6274
	188.061	75.997		73.7803	75.6939
	188.2	76.0637		73.8398	75.7604
	188.221	76.1305		73.8398	75.8268
	188.82	76.1972		74.26	75.8933
	188.92	76.264		74.2998	75.9598
	189.621	76.3307		75.46	76.0263
	189.82	76.3975		75.5996	76.0927
	189.94	76.4642		75.7393	76.1592
	190.08	76.531		75.7607	76.2257
	190.56	76.5977		75.8193	76.2922
	190.68	76.6644		75.9414	76.3586
	191.539	76.7312		76.04	76.4251
	192.18	76.7979		76.3984	76.4916
	192.418	76.8647		76.4399	76.5581
	193.221	76.9314		76.5195	76.6246
	193.44	76.9982		76.5801	76.691
	195.5	77.0649		76.8804	76.7575
	195.52	77.1316		77.6397	76.824
	196.279	77.1984		77.7402	76.8905
	196.682	77.2651		78	76.957
	197.5	77.3319		78.04	77.0234
	197.5	77.3986		78.2607	77.0899
	197.582	77.4654		78.4004	77.1564
	197.641	77.5321		78.7803	77.2229
	199.32	77.5989		78.8799	77.2893
	199.641	77.6656		79.04	77.3558
	200.96	77.7323		79.1802	77.4223
	201.78	77.7991		79.28	77.4888
	202.42	77.8658		79.5801	77.5553
	202.48	77.9326		79.6401	77.6217
	203.121	77.9993		79.8398	77.6882
	204.082	78.0661		79.8403	77.7547
	204.619	78.1328		80.0601	77.8212
	205.32	78.1996		80.1797	77.8876
	207.219	78.2663		80.3198	77.9541
	207.379	78.3331		80.3398	78.0206
	208.879	78.3998		80.4199	78.0871
	209.18	78.4665		80.5	78.1536
	209.582	78.5333		80.6196	78.22
	210.021	78.6		80.96	78.2865
	210.221	78.6668		81.02	78.353
	210.379	78.7335		81.0205	78.4195
	210.539	78.8003		81.04	78.486
	211.301	78.867		81.0801	78.5524
	212.56	78.9338		81.1196	78.6189
	213.021	79.0005		81.1397	78.6854
	213.619	79.0673		81.1799	78.7519
	213.78	79.134		81.28	78.8183
	214.16	79.2007		81.6201	78.8848
	214.281	79.2675		82.0801	78.9513
	214.68	79.3342		82.28	79.0178
	214.777	79.401		82.3203	79.0843
	215.42	79.4677		82.3603	79.1507
	216.359	79.5345		82.7393	79.2172
	216.36	79.6012		82.8	79.2837
	216.98	79.668		82.8601	79.3502
	217.261	79.7347		82.9601	79.4167
	217.6	79.8014		83	79.4831
	218.18	79.8682		83.04	79.5496
	218.957	79.9349		83.2598	79.6161
	219.461	80.0017		83.4199	79.6826
	219.66	80.0684		83.7998	79.749
	219.86	80.1352		84.3203	79.8155
	219.88	80.2019		84.3809	79.882
	220.281	80.2686		84.46	79.9485
	220.363	80.3354		84.6602	80.015
	220.559	80.4021		84.9399	80.0814
	220.9	80.4689		85.2207	80.1479
	221.24	80.5356		85.2402	80.2144
	222.2	80.6024		85.4404	80.2809
	222.54	80.6691		85.5	80.3474
	223.26	80.7359		85.8398	80.4138
	223.72	80.8026		85.96	80.4803
	224.359	80.8693		86.0996	80.5468
	224.461	80.9361		86.7197	80.6133
	224.539	81.0028		87.1191	80.6797
	224.62	81.0696		87.8999	80.7462
	225.641	81.1363		88.2197	80.8127
	226.619	81.2031		88.2798	80.8792
	227.24	81.2698		88.4399	80.9457
	227.781	81.3366		88.5801	81.0121
	228.54	81.4033		88.9404	81.0786
	228.66	81.4701		89.3603	81.1451
	228.76	81.5368		89.4805	81.2116
	228.84	81.6035		89.5586	81.278
	229.16	81.6703		90.0601	81.3445
	229.439	81.737		90.0996	81.411
	230.2	81.8038		90.4199	81.4775
	232	81.8705		90.6397	81.544
	232.06	81.9373		90.9399	81.6104
	233.58	82.004		91.16	81.6769
	233.939	82.0708		91.1802	81.7434
	234.34	82.1375		91.4199	81.8099
	234.598	82.2042		91.8594	81.8764
	234.94	82.271		92.46	81.9428
	234.961	82.3377		92.6992	82.0093
	235.58	82.4045		93.2202	82.0758
	236.6	82.4712		93.5195	82.1423
	238.42	82.538		93.5801	82.2087
	238.94	82.6047		93.6006	82.2752
	239.78	82.6714		93.8201	82.3417
	239.8	82.7382		94.0398	82.4082
	240.238	82.8049		94.1406	82.4747
	241.479	82.8717		94.1816	82.5411
	241.5	82.9384		94.3601	82.6076
	243.041	83.0052		94.5	82.6741
	243.801	83.0719		94.5195	82.7406
	243.84	83.1387		95.0801	82.8071
	244.221	83.2054		95.0977	82.8735
	244.238	83.2721		95.2402	82.94
	244.301	83.3389		95.4199	83.0065
	245.221	83.4056		95.4199	83.073
	246.82	83.4724		95.5	83.1394
	246.92	83.5391		95.54	83.2059
	247.58	83.6059		95.5996	83.2724
	248.76	83.6726		95.6992	83.3389
	248.84	83.7394		95.8799	83.4053
	250.5	83.8061		95.9404	83.4718
	251.199	83.8728		96.16	83.5383
	252.58	83.9396		96.36	83.6048
	253.521	84.0063		96.46	83.6713
	254.781	84.0731		96.7598	83.7377
	254.98	84.1398		97.26	83.8042
	256.859	84.2066		97.5	83.8707
	256.86	84.2733		97.8398	83.9372
	257.88	84.3401		99.9199	84.0037
	258.22	84.4068		100.52	84.0701
	259.039	84.4736		100.58	84.1366
	259.781	84.5403		100.86	84.2031
	260.88	84.607		101.4	84.2696
	261.26	84.6738		101.88	84.3361
	262.379	84.7405		102.26	84.4025
	262.4	84.8073		102.84	84.469
	263.359	84.874		103.06	84.5355
	264.379	84.9408		103.06	84.602
	265.3	85.0075		103.16	84.6684
	266.102	85.0743		104.1	84.7349
	266.38	85.141		104.221	84.8014
	267.84	85.2077		104.38	84.8679
	268.74	85.2745		104.82	84.9343
	269.879	85.3412		105.219	85.0008
	272.34	85.408		105.239	85.0673
	273.1	85.4747		105.72	85.1338
	273.42	85.5415		105.8	85.2003
	273.859	85.6082		106.301	85.2667
	275	85.6749		107	85.3332
	275.281	85.7417		107.6	85.3997
	275.7	85.8084		107.74	85.4662
	275.82	85.8752		107.86	85.5327
	276.221	85.9419		108.5	85.5991
	276.279	86.0087		108.88	85.6656
	277.22	86.0754		109.18	85.7321
	278.779	86.1422		109.22	85.7986
	280.16	86.2089		109.859	85.865
	280.5	86.2756		110.76	85.9315
	281.84	86.3424		112.521	85.998
	282.141	86.4091		112.8	86.0645
	283.9	86.4759		113.78	86.131
	285.4	86.5426		113.801	86.1974
	285.92	86.6094		113.84	86.2639
	286.279	86.6761		114	86.3304
	288.439	86.7429		115.08	86.3969
	288.879	86.8096		115.4	86.4634
	289.061	86.8764		116.38	86.5298
	290.9	86.9431		116.86	86.5963
	291.52	87.0098		117.24	86.6628
	291.76	87.0766		117.3	86.7293
	292.6	87.1433		117.66	86.7957
	292.78	87.2101		117.7	86.8622
	298.6	87.2768		117.8	86.9287
	300.58	87.3436		118.12	86.9952
	300.6	87.4103		118.58	87.0617
	301.559	87.4771		118.621	87.1281
	304.379	87.5438		119.66	87.1946
	305.221	87.6106		120.32	87.2611
	305.5	87.6773		120.76	87.3276
	306.74	87.744		120.82	87.394
	306.881	87.8108		121.26	87.4605
	308.96	87.8775		122.58	87.527
	310.461	87.9443		122.62	87.5935
	312.42	88.011		122.96	87.66
	312.641	88.0778		123.02	87.7264
	313.48	88.1445		123.021	87.7929
	313.68	88.2113		124.14	87.8594
	314.46	88.278		124.68	87.9259
	318.1	88.3447		125.36	87.9924
	318.76	88.4115		126.48	88.0588
	320.4	88.4782		126.52	88.1253
	320.801	88.545		126.62	88.1918
	320.84	88.6117		127.24	88.2583
	321	88.6785		127.68	88.3247
	321.479	88.7452		127.76	88.3912
	322.441	88.8119		127.859	88.4577
	324.059	88.8787		128.08	88.5242
	325.12	88.9454		128.18	88.5907
	328.02	89.0122		128.34	88.6571
	329.16	89.0789		128.34	88.7236
	330.04	89.1457		128.619	88.7901
	330.44	89.2124		129.719	88.8566
	333.859	89.2792		130.16	88.9231
	333.92	89.3459		130.24	88.9895
	334.42	89.4126		130.5	89.056
	336.58	89.4794		130.559	89.1225
	336.98	89.5461		130.738	89.189
	337.699	89.6129		131.92	89.2554
	338.223	89.6796		132.44	89.3219
	338.76	89.7464		132.88	89.3884
	340.02	89.8131		133.26	89.4549
	340.141	89.8799		133.46	89.5214
	340.66	89.9466		133.54	89.5878
	341.16	90.0134		134.04	89.6543
	343.06	90.0801		135.24	89.7208
	344.12	90.1468		135.26	89.7873
	344.14	90.2136		135.899	89.8538
	344.898	90.2803		135.98	89.9202
	345.76	90.3471		136.06	89.9867
	346.64	90.4138		136.76	90.0532
	347.121	90.4806		137.762	90.1197
	347.383	90.5473		137.801	90.1861
	347.383	90.6141		138	90.2526
	349.24	90.6808		138.32	90.3191
	349.621	90.7475		138.58	90.3856
	350.88	90.8143		138.7	90.452
	351.699	90.881		139.72	90.5185
	352.641	90.9478		139.74	90.585
	353.34	91.0145		140.32	90.6515
	354.719	91.0813		141.021	90.718
	362.279	91.148		142.34	90.7844
	362.859	91.2147		143.74	90.8509
	365.521	91.2815		143.761	90.9174
	365.76	91.3482		144	90.9839
	366.039	91.415		144.181	91.0504
	366.762	91.4817		145.119	91.1168
	369.22	91.5485		145.421	91.1833
	372.441	91.6152		145.46	91.2498
	375.1	91.682		146.28	91.3163
	377.221	91.7487		146.34	91.3828
	377.279	91.8154		147.121	91.4492
	377.7	91.8822		147.28	91.5157
	378.08	91.9489		148.381	91.5822
	380.16	92.0157		149.12	91.6487
	381.319	92.0824		149.36	91.7151
	384.301	92.1492		150.26	91.7816
	385.58	92.2159		150.941	91.8481
	387.32	92.2827		151.54	91.9146
	388.461	92.3494		152.66	91.981
	388.54	92.4162		152.76	92.0475
	389.02	92.4829		153.08	92.114
	391.02	92.5496		153.48	92.1805
	391.18	92.6164		153.64	92.247
	393.14	92.6831		154.32	92.3135
	394.781	92.7499		154.34	92.3799
	394.92	92.8166		154.363	92.4464
	398.721	92.8834		155.12	92.5129
	401.02	92.9501		156.44	92.5794
	402.102	93.0169		156.979	92.6458
	405.66	93.0836		157.12	92.7123
	407.359	93.1503		157.22	92.7788
	409.24	93.2171		157.28	92.8453
	410.559	93.2838		157.44	92.9117
	410.74	93.3506		158.94	92.9782
	411.34	93.4173		159.02	93.0447
	412.84	93.4841		159.74	93.1112
	417.92	93.5508		161.961	93.1777
	419.561	93.6175		162.62	93.2441
	421.1	93.6843		163.601	93.3106
	423.641	93.751		164.641	93.3771
	425.637	93.8178		165.08	93.4436
	429.641	93.8845		165.4	93.5101
	432.18	93.9513		166.02	93.5765
	441.26	94.018		166.48	93.643
	441.639	94.0848		166.72	93.7095
	445.117	94.1515		167.56	93.776
	445.18	94.2182		168.3	93.8424
	450.4	94.285		168.42	93.9089
	452.5	94.3517		169.6	93.9754
	454.021	94.4185		169.9	94.0419
	457.861	94.4852		170.959	94.1084
	459.4	94.552		175.262	94.1748
	461.799	94.6187		176	94.2413
	466.023	94.6855		177.859	94.3078
	468.777	94.7522		178.66	94.3743
	470.52	94.819		178.68	94.4407
	470.92	94.8857		179.38	94.5072
	473.641	94.9524		180.658	94.5737
	482.76	95.0192		184.379	94.6402
	485.779	95.0859		184.52	94.7067
	487.399	95.1527		187.34	94.7731
	489.14	95.2194		187.601	94.8396
	492.76	95.2862		187.82	94.9061
	492.961	95.3529		190.54	94.9726
	493.86	95.4197		190.72	95.0391
	497.18	95.4864		192.28	95.1055
	501.88	95.5532		193.54	95.172
	503.899	95.6199		195.42	95.2385
	505.28	95.6866		195.56	95.305
	508.08	95.7534		196.881	95.3714
	510.16	95.8201		202.34	95.4379
	515.041	95.8869		202.74	95.5044
	517.66	95.9536		203.859	95.5709
	519.9	96.0204		205.04	95.6374
	526.2	96.0871		205.88	95.7038
	528.6	96.1539		216.76	95.7703
	528.8	96.2206		218.119	95.8368
	532.359	96.2873		218.52	95.9033
	541.76	96.3541		218.957	95.9698
	542.121	96.4208		218.979	96.0362
	544.38	96.4876		221.32	96.1027
	552.72	96.5543		226.78	96.1692
	554.42	96.6211		227.92	96.2357
	556.5	96.6878		232.54	96.3021
	557.66	96.7545		233.4	96.3686
	560.88	96.8213		235.8	96.4351
	566.819	96.888		241.48	96.5016
	572.699	96.9548		242.619	96.5681
	575.938	97.0215		242.82	96.6345
	576.641	97.0883		246.42	96.701
	581.541	97.155		252.82	96.7675
	581.82	97.2218		256.94	96.834
	590.44	97.2885		259.601	96.9005
	591.979	97.3552		259.74	96.9669
	593.66	97.422		259.761	97.0334
	599.58	97.4887		261.02	97.0999
	608.102	97.5555		265.22	97.1664
	615.48	97.6222		267.579	97.2328
	620.801	97.689		268.539	97.2993
	622.541	97.7557		271.439	97.3658
	624.82	97.8225		272.621	97.4323
	640.682	97.8892		274.881	97.4988
	645.979	97.956		275.7	97.5652
	652.48	98.0227		276.619	97.6317
	660.379	98.0894		285.68	97.6982
	665	98.1562		300.279	97.7647
	676.859	98.2229		300.68	97.8311
	682.4	98.2897		316.4	97.8976
	682.818	98.3564		318.799	97.9641
	699.801	98.4232		324.561	98.0306
	707.641	98.4899		328.342	98.0971
	718.3	98.5567		336.32	98.1635
	735.66	98.6234		339.1	98.23
	745.04	98.6901		340.859	98.2965
	746.58	98.7569		349.859	98.363
	753.539	98.8236		358.5	98.4295
	762.92	98.8904		362.42	98.4959
	811.34	98.9571		368.42	98.5624
	816.578	99.0239		375.721	98.6289
	818.258	99.0906		389.86	98.6954
	823.539	99.1573		390.721	98.7618
	824.52	99.2241		402.48	98.8283
	850.42	99.2908		405	98.8948
	928.42	99.3576		414.121	98.9613
	955.42	99.4243		435.34	99.0277
	971.48	99.4911		461.98	99.0942
	975.48	99.5578		478.14	99.1607
	1001.58	99.6246		491.78	99.2272
	1049.8	99.6913		500.02	99.2937
	1079.74	99.758		501	99.3602
	1174.3	99.8248		511.18	99.4266
	1238.34	99.8915		513.801	99.4931
	1454.78	99.9583		576.42	99.5596
				707.238	99.6261
				721.301	99.6925
				726.12	99.759
				756.98	99.8255
				764.74	99.892
				800.82	99.9584

## Sheet: Fig5_E_left
	CCKBC			PVBC			Normalized NLPs
	Percentiles normalized NLPs	Normal percentiles		Percentiles normalized NLPs	Normal percentiles		CCKBC	PVBC
	13.5277	0.03333		8.31471	0.01887		214.695	35.9479
	13.5277	0.06667		11.2672	0.03774		24.677	37.5575
	17.6901	0.1		20.38	0.0566		29.9649	34.3383
	18.0887	0.13333		22.0095	0.07547		13.5277	66.5304
	19.8976	0.16667		23.5154	0.09434		13.5277	11.2672
	19.9689	0.2		23.8064	0.11321		29.1366	33.97
	23.016	0.23333		27.6462	0.13208		17.6901	43.0408
	23.2269	0.26667		29.0023	0.15094		73.8821	50.3773
	24.677	0.3		33.97	0.16981		30.195	22.0095
	25.3176	0.33333		34.1348	0.18868		23.2269	82.658
	29.1366	0.36667		34.3383	0.20755		41.3642	66.0285
	29.9649	0.4		35.9479	0.22642		19.9689	40.0666
	30.195	0.43333		37.5575	0.24528		32.2224	134.406
	32.2224	0.46667		37.6246	0.26415		142.699	34.1348
	32.2224	0.5		38.094	0.28302		23.016	46.0769
	41.3642	0.53333		40.0666	0.30189		46.032	46.0769
	42.3034	0.56667		40.5953	0.32075		80.5561	49.9167
	42.6643	0.6		41.5439	0.33962		19.8976	111.353
	46.032	0.63333		42.3277	0.35849		88.6348	94.4577
	52.2606	0.66667		42.8669	0.37736		42.3034	62.2039
	55.2385	0.7		43.0408	0.39623		64.6784	178.717
	56.0751	0.73333		43.1116	0.41509		42.6643	23.5154
	64.6784	0.76667		45.069	0.43396		52.2606	72.8977
	73.6513	0.8		45.4631	0.45283		32.2224	41.5439
	73.8821	0.83333		46.0769	0.4717		73.6513	29.0023
	80.5561	0.86667		46.0769	0.49057		55.2385	43.1116
	88.6348	0.9		49.9167	0.50943		25.3176	93.2777
	142.699	0.93333		50.3773	0.5283		56.0751	57.2208
	166.416	0.96667		52.9885	0.54717		166.416	61.14
	214.695	1		57.2208	0.56604		18.0887	42.3277
				57.2208	0.58491			122.28
				61.14	0.60377			45.4631
				62.2039	0.62264			76.817
				66.0285	0.64151			92.4939
				66.5304	0.66038			57.2208
				69.4444	0.67925			72.0165
				72.0165	0.69811			204.047
				72.8977	0.71698			69.4444
				76.817	0.73585			119.17
				76.817	0.75472			124.314
				82.658	0.77358			45.069
				91.7373	0.79245			38.094
				92.4939	0.81132			8.31471
				93.2777	0.83019			40.5953
				94.4577	0.84906			437.352
				111.353	0.86792			91.7373
				119.17	0.88679			52.9885
				122.28	0.90566			27.6462
				124.314	0.92453			23.8064
				134.406	0.9434			37.6246
				178.717	0.96226			20.38
				204.047	0.98113			76.817
				437.352	1			42.8669
						mean	53.1277	69.2779
						SD	47.0174	64.8129
						SEM	8.58416	8.90273

## Sheet: Fig5_E_right
	CCKBC			PVBC			2D Convex Hull Area (um2)
	Percentiles normalized NLPs	Normal percentiles		Percentiles normalized NLPs	Normal percentiles		CCKBC	PVBC
	0.0069	0.03333		0.0115	0.01887		0.18203	0.04312
	0.00762	0.06667		0.01649	0.03774		0.03561	0.04529
	0.00782	0.1		0.0173	0.0566		0.01686	0.0711
	0.00906	0.13333		0.01921	0.07547		0.00946	0.18249
	0.00946	0.16667		0.02057	0.09434		0.03181	0.01649
	0.01368	0.2		0.02628	0.11321		0.04878	0.0415
	0.01677	0.23333		0.03268	0.13208		0.0069	0.0701
	0.01686	0.26667		0.03419	0.15094		0.0637	0.07771
	0.01848	0.3		0.03771	0.16981		0.02876	0.05043
	0.02106	0.33333		0.04026	0.18868		0.02193	0.13767
	0.0216	0.36667		0.0415	0.20755		0.03251	0.1665
	0.02193	0.4		0.04312	0.22642		0.03567	0.03268
	0.02328	0.43333		0.0446	0.24528		0.01677	0.06335
	0.02876	0.46667		0.04529	0.26415		0.09637	0.01921
	0.02973	0.5		0.05043	0.28302		0.00782	0.08312
	0.03181	0.53333		0.05458	0.30189		0.0383	0.05529
	0.03251	0.56667		0.05529	0.32075		0.06578	0.06719
	0.03537	0.6		0.05893	0.33962		0.01368	0.09571
	0.03561	0.63333		0.05893	0.35849		0.03537	0.10245
	0.03567	0.66667		0.05939	0.37736		0.02328	0.09315
	0.0373	0.7		0.0596	0.39623		0.04504	0.15503
	0.0383	0.73333		0.06165	0.41509		0.02106	0.0173
	0.04504	0.76667		0.06272	0.43396		0.0373	0.11231
	0.04878	0.8		0.06335	0.45283		0.00906	0.0596
	0.0637	0.83333		0.06719	0.4717		0.06906	0.03419
	0.06578	0.86667		0.0701	0.49057		0.01848	0.06165
	0.06906	0.9		0.0711	0.50943		0.00762	0.10515
	0.09637	0.93333		0.07771	0.5283		0.02973	0.08367
	0.11845	0.96667		0.07914	0.54717		0.11845	0.13458
	0.18203	1		0.08036	0.56604		0.0216	0.07914
				0.08312	0.58491			0.08036
				0.08367	0.60377			0.05458
				0.08504	0.62264			0.11836
				0.09118	0.64151			0.11136
				0.09262	0.66038			0.08504
				0.09315	0.67925			0.09262
				0.09556	0.69811			0.17643
				0.09571	0.71698			0.05939
				0.10245	0.73585			0.09118
				0.10515	0.75472			0.17276
				0.10685	0.77358			0.06272
				0.10813	0.79245			0.0446
				0.11136	0.81132			0.0115
				0.11231	0.83019			0.10685
				0.11482	0.84906			0.11482
				0.11836	0.86792			0.05893
				0.13458	0.88679			0.09556
				0.13767	0.90566			0.02628
				0.15503	0.92453			0.04026
				0.1665	0.9434			0.03771
				0.17276	0.96226			0.02057
				0.17643	0.98113			0.10813
				0.18249	1			0.05893
						mean	0.0396263	0.0789832
						SD	0.0374636	0.0431945
						SEM	0.00683989	0.00593322
