# Supplementary material for: Differential excitatory control of 2 parallel basket cell networks in amygdala microcircuits
Source: PLoS Biol. 2017 May 24;15(5):e2001421. doi: 10.1371/journal.pbio.2001421 (PMC5443504; doi:10.1371/journal.pbio.2001421)
Supplement: S6 Data — (XLSX) [file pbio.2001421.s016.xlsx]

## Sheet: Fig6_C
		Potency (pA)				Failure rate
		CCKBC	PVBC			CCKBC	PVBC
		19.5375	216.992			0.6375	0
		15.5772	469.311			0.86517	0
		32.7395	55.1291			0.17241	0.25
		15.973	28.8945			0.85075	0.4127
		14.4518	173.306			0.81967	0
		31.485	74.3548			0.95	0.64474
		22.5754	82.3728			0.88889	0.1791
		13.2939	15.3914			0.27907	0.44615
		23.8953	62.9322			0.48148	0.10448
		12.5826	41.96			0.62903	0.08
		39.4311	184.456			0.02273	0
		29.7465	208.821			0.07937	0.2
		21.9438	26.8552			0.6	0.53333
		53.6234	150.604			0.04545	0.06667
		31.1063	41.4575			0.67188	0.4026
		24.7174	55.1216			0.37879	0.25676
		17.9654	126.74			0.52727	0
		28.2977	46.4004			0.80303	0.14474
		18.1264	87.1998			0.55319	0.66234
		13.9213	25.3337			0.38961	0.58571
		15.7385	185.093			0.60204	0
		14.3469	19.65			0.67677	0.62791
		20.5361	59.0433			0.45	0
		14.0044	14.0375			0.76531	0.76
		15	103.844			0.91919	0.2
		16.2917	261.103			0.62626	0
		23.6462	43.8777			0.65657	0.42211
		15.8583	66.6702			0.70732	0.16
		11.4926	83.2113			0.7	0.06061
		22.9213	78.7543			0.68	0.05224
		15.7214	71.5952			0.70213	0.36025
			37.3143				0.3
			78.1567				0.03
			24.9815				0.12903
			30.7176				0.12069
			61.3528				0.64
mean		21.5015	94.251			0.584867	0.245338
SD		9.1898	90.5091			0.254373	0.237441
SEM		1.65054	15.0848			0.0456867	0.0395735

## Sheet: Fig6_E
connected		Intersomatic distance of PN->CCKBC				Intersomatic distance of PN->PVBC
no connection		Coordinates		distance (µm)		Coordinates		distance (µm)
		x	y			x	y
		106.465	-27.0534	109.848		45.7611	93.4263	104.031
		28.7034	99.5445	103.6		64.0596	-24.6642	68.6437
		-12.7083	72.8475	73.9477		128.307	35.2473	133.061
		296.347	103.788	313.996		16.1964	16.2921	22.9729
		32.6667	13.5597	35.3692		-34.1253	-41.4777	53.7116
		7.1874	-25.4826	26.4768		43.7184	-120.163	127.869
		14.4078	211.504	211.994		112.187	66.825	130.581
		72.0324	83.028	109.92		-15.8829	100.818	102.062
		129.97	21.5391	131.743		142.497	202.092	247.279
		80.6421	-30.1554	86.0959		20.1828	-19.1312	27.8091
		-12.7743	171.267	171.742		32.8416	-68.9656	76.386
		-92.6343	33.0792	98.3633		114.831	55.0924	127.363
		-81.5364	19.4436	83.8227		-18.7902	20.6272	27.9026
		-272.464	-130.812	302.239		-22.0605	-31.1289	38.1533
		-190.654	0	190.654		21.6216	77.2233	80.1931
		-95.5185	-285.513	301.067		-12.8865	-68.7027	69.9008
		39.468	-232.053	235.385		2.7291	-42.2697	42.3577
		62.6604	37.3758	72.9608		-18.7407	46.6455	50.2694
		83.5065	60.3966	103.059		-24.3771	48.3483	54.1461
		-32.4621	115.526	120.001		100.333	97.0431	139.586
		8.4909	-60.2382	60.8337		-62.7924	-51.5526	81.2438
		70.8906	111.474	132.106		108.738	-1.4553	108.748
		7.2072	22.5357	23.6601		-15.4638	89.232	90.562
		19.8165	131.762	133.244		17.0181	-135.161	136.229
		145.15	156.984	213.805		78.1374	-140.474	160.744
		-58.4397	76.6623	96.3966		14.0217	-60.5352	62.1379
		405.567	25.8489	406.39		64.9473	75.4941	99.5867
		137.706	-26.5089	140.234		-6.9465	-82.8102	83.101
		69.3066	77.9427	104.3		-23.5884	-85.5624	88.7544
		78.1572	59.2944	98.1039		-58.4991	-83.8299	102.223
		67.3794	102.501	122.664		48.1602	-64.3335	80.363
		52.3677	108.524	120.498		17.8233	-55.8195	58.596
		200.6	175.263	266.379		103.825	9.9198	104.297
		81.8169	285.12	296.627		91.7301	26.9775	95.6148
		107.639	-74.4876	130.899		97.0365	204.706	226.54
		132.495	-89.9481	160.142		-16.0512	-50.9157	53.3859
		-99.4356	-124.212	159.11		-1.749	57.6774	57.7039
		-82.9917	97.5216	128.055		116.51	26.3373	119.45
		2.6532	-83.6253	83.6674		177.226	-105.145	206.069
		28.1853	191.908	193.967		301.231	-107.395	319.802
		-167.686	0	167.686		303.719	69.333	311.532
		-307.306	-74.8044	316.279		180.246	117.605	215.22
		-273.25	-15.2757	273.677		102.825	56.7006	117.422
		-140.148	51.3051	149.243		17.9289	99.4026	101.007
		-242.157	168.528	295.028		42.768	2.64	42.8494
		-169.9	182.506	249.349		91.0866	37.9995	98.6951
		-151.5	198.957	250.072		253.767	-111.946	277.362
		-168.267	6.1347	168.379		256.024	-77.154	267.397
		-84.5592	117.104	144.442		391.472	-2.2077	391.479
		-35.6235	-18.0147	39.9195		-55.8492	91.124	106.877
		58.0602	-53.526	78.9685		133.624	21.6722	135.37
		-32.8944	-18.8694	37.9222		165.724	-41.2544	170.781
		24.6642	-207.346	208.807		-6.2634	-208.879	208.973
		120.777	-10.2234	121.209		-108.83	-151.699	186.699
		-19.8132	-81.9423	84.3036		192.344	125.191	229.497
		99.2013	-171.062	197.745		172.509	-16.4494	173.291
		154.011	-102.637	185.077		69.6828	-36.0316	78.4472
		230.01	5.2074	230.069		93.8091	22.2948	96.422
		329.112	109.989	347.005		30.1818	28.7397	41.6763
		322.265	90.7335	334.794		-10.0848	-36.8544	38.2093
		330.403	115.536	350.021		-4.719	77.5698	77.7132
		355.849	139.428	382.189		-62.6406	1.9701	62.6716
		353.11	105.353	368.491		-45.1341	37.224	58.504
		2.1978	14.6355	14.7996		-14.7114	-11.8305	18.8782
		83.6517	38.1183	91.9272		-115.734	175.256	210.022
		155.047	83.7309	176.212		35.5575	155.202	159.223
		174.207	70.1052	187.784		17.2986	-31.4457	35.8897
		176.946	77.9394	193.351		50.1369	13.2891	51.8682
		173.943	47.5794	180.333		-4.0458	-21.6117	21.9871
		81.8169	87.8097	120.019		122.493	103.257	160.208
		74.3622	64.5249	98.454		-70.2108	117.038	136.482
		-98.2938	51.8892	111.149		-49.2624	133.389	142.195
		-141.554	156.79	211.235		66.5511	256.139	264.644
		-23.1033	146.82	148.627		62.3007	253.688	261.225
		-295.561	329.376	442.544		234.102	286.688	370.126
		51.1104	-41.8374	66.0503		141.616	222.648	263.87
		137.25	21.0573	138.856		126.053	229.898	262.188
		76.1145	69.9897	103.402		137.409	219.325	258.814
		31.8483	71.28	78.0715		59.5056	280.813	287.049
		66.3234	169.907	182.393		-19.6581	-44.9823	49.0902
		135.439	146.593	199.582		-31.7163	-83.8596	89.6569
		92.1822	188.961	210.247		-30.5349	-53.9847	62.022
		82.632	219.929	234.94		85.3182	-42.7152	95.4137
		66.8679	232.053	241.495		6.9828	-150.876	151.038
		115.876	245.173	271.178		27.8586	-133.68	136.552
		48.1503	246.738	251.392		96.03	-166.878	192.536
		34.2474	221.935	224.562		72.2502	-173.781	188.202
		8.481	183.714	183.91		104.412	-189.641	216.485
		0	237.92	237.92		123.948	-221.018	253.401
		7.4382	206.006	206.14		-54.4137	-332.277	336.703
		-12.9195	234.597	234.952		-50.1072	-300.785	304.93
		110.788	22.3245	113.014		38.9235	9.8274	40.1449
		95.9112	19.9749	97.9692		16.2723	-35.8248	39.3472
		118.615	-63.0564	134.334		43.6821	41.2863	60.1056
		118.615	-32.5083	122.989		0	24.7401	24.7401
		79.86	-57.5718	98.4486		-26.4264	-33.4224	42.6076
		100.218	-37.9896	107.176		-80.5926	-89.8557	120.703
		109.613	-71.6727	130.965		-20.7042	21.9912	30.2039
		16.1964	20.6052	26.2087		25.1163	-33.5313	41.8948
		59.4429	0	59.4429		2.6202	-27.3075	27.4329
		80.7312	18.9981	82.9364		34.8513	18.3843	39.403
		139.963	102.076	173.231		45.2166	8.6493	46.0364
		106.448	174.913	204.758		43.791	-2.6202	43.8693
		22.5621	190.027	191.362		65.7492	10.6161	66.6007
		25.0074	168.006	169.857		41.3457	-0.891	41.3553
		10.5996	153.869	154.234		100.247	-16.6023	101.613
		4.0755	151.124	151.178		121.325	37.356	126.945
		-73.9893	218.539	230.725
		-315.919	34.4652	317.793
		-225.096	160.575	276.501
		-206.306	-153.919	257.397
		-206.306	-165.277	264.346
		-209.048	77.5467	222.968
		-268.943	-297.653	401.158
		-57.1428	6.2898	57.4879
		-37.2207	-1.5807	37.2542
		6.9333	-9.9198	12.1026
		-4.719	-17.0346	17.6762
		69.8841	28.3965	75.4331
		50.5923	29.304	58.4663
		6.7716	72.8541	73.1681
		100.977	149.13	180.1
		96.2577	127.42	159.691
		80.025	146.032	166.521
		115.51	123.832	169.343
		50.8299	-185.048	191.902

## Sheet: Fig6_F
		Connection probability vs. Somatic distance
		Bin (µm)	CCKBC	PVBC
		25	0.23529	0.46875
		75	0.17391	0.59091
		125	0.11364	0.5
		175	0.12	0.21429
		225	0.14286	0.33333
		275	0	0
		325	0.3	0
		375	0	0
		425	0	0
