# Supplementary material for: Differential excitatory control of 2 parallel basket cell networks in amygdala microcircuits
Source: PLoS Biol. 2017 May 24;15(5):e2001421. doi: 10.1371/journal.pbio.2001421 (PMC5443504; doi:10.1371/journal.pbio.2001421)
Supplement: S7 Data — (XLSX) [file pbio.2001421.s017.xlsx]

## Sheet: Fig7_J
	Number of contacts/pair
	CCKBC	PVBC
	3	4
	1	4
	4	3
	2	1
	1	2
	2	6
	3	4
	1	3
	1	1
	2	1
	1	3
	2	2
	1	8
	1
mean	1.78571	3.23077
SD	0.974961	2.04751
SEM	0.260569	0.567878

## Sheet: Fig7_M_left
	CCKBC
	Contact number	Potency (pA)
	3	32.7395
	1	12.5826
	4	39.4311
	2	29.7465
	1	21.9438
	2	24.7174
	3	17.9654
	1	14.8461
	1	17.9304
	2	19.3971
	1	18.8683
	1	22.9809
	1	11.4926

## Sheet: Fig7_M_right
	PVBC
	Contact number	Potency (pA)
	4	216.992
	4	469.311
	3	28.8945
	1	82.3728
	2	15.3914
	6	62.9322
	4	44.0498
	3	45.7066
	1	59.0433
	8	261.103
	1	43.8777
	3	66.6702
	2	83.2113
	1	78.7543
