# Supplementary material for: Differential excitatory control of 2 parallel basket cell networks in amygdala microcircuits
Source: PLoS Biol. 2017 May 24;15(5):e2001421. doi: 10.1371/journal.pbio.2001421 (PMC5443504; doi:10.1371/journal.pbio.2001421)
Supplement: S8 Data — (XLSX) [file pbio.2001421.s018.xlsx]

## Sheet: Fig8_C
		Firing probability & Area vs. Laser intensity
		Laser int.	CCKBC		PVBC
			Firing prob.	Area	Firing prob.	Area
		0	0	0.03327	0	0.02379
		1.25	0	0.00255	0	1.97116
		2.5	0	0.71047	0.66	6.72861
		5	0	0.76953	1	13.1597
		10	0	1.37098	1	18.7026
		15	0	1.58337	1	22.0488
		20	0	2.24665	1	24.1355
		25	0	2.5645	1	25.9101
		30	0.66	3.05921	1	27.3819
		35	1	3.61525	1	27.6209

## Sheet: Fig8_D
		Normalized firing threshold
		PVBC	CCKBC
		1	10
		1	8
		1	4
		1	2
		1	2
		1	12
		1	20
		1	8
		1	12
mean			8.66667
SD			5.74456
SEM			1.91485
