# Supplementary material for: Differential excitatory control of 2 parallel basket cell networks in amygdala microcircuits
Source: PLoS Biol. 2017 May 24;15(5):e2001421. doi: 10.1371/journal.pbio.2001421 (PMC5443504; doi:10.1371/journal.pbio.2001421)
Supplement: S9 Data — (XLSX) [file pbio.2001421.s019.xlsx]

## Sheet: FigS1_B
	1st IPSC Failure rate
	CCKBC - CCKBC	CCKBC - AAC	PVBC-PVBC	PVBC-AAC
	0.72	0.21115	0.1	0.33
	0.76	0.01176	0	0
	0.9	0.72308	0	0.12
	0.6123	0.42	0.25	0
	0.82	0.78	0.2553	0.0204
	0.3	0.4545	0	0.2
	0.35	0.7667
	1	0.6087
	0.1	0.5334
	0.3
	0.74
mean	0.600209	0.501032	0.100883	0.111733
SD	0.291659	0.260408	0.123785	0.133274
SEM	0.0879386	0.0868026	0.0505349	0.054409

## Sheet: FigS1_C
	1st IPSC Synaptic Potency (pA)					1st IPSC RT 10-90% (ms)					1st IPSC Latency (ms)					1st IPSC decay time constant (ms)
	CCKBC - CCKBC	CCKBC - AAC	PVBC-PVBC	PVBC-AAC		CCKBC - CCKBC	CCKBC - AAC	PVBC-PVBC	PVBC-AAC		CCKBC - CCKBC	CCKBC - AAC	PVBC-PVBC	PVBC-AAC		CCKBC - CCKBC	CCKBC - AAC	PVBC-PVBC	PVBC-AAC
	64.9	42.0441	74.0283	16.5787		0.992	0.48272	0.56633	0.71214		1.692	1.49512	0.75	0.7		3.18	2.51604	2.6888	2.20202
	11.9	177.416	26.6233	22.9905		1.14	0.66827	0.90837	0.41943		2.74	1.54404	0.53929	0.78		4.07	3.00446	4.92546	2.10561
	19.2	21.8113	24.661	20.1491		0.751	0.51961	0.52546	0.55972		2.32	1.54706	0.83158	0.95909		3.114	2.86453	2.54606	2.26852
	22.3	17.8138	9.56667	18.2044		0.936	0.65341	0.98823	0.61763		1.73	1.07931	0.61429	0.7875		3.735	2.64946	2.10325	2.64509
	18.3	14.2745	38.936	42.8379		0.567	0.52189	0.55826	0.46036		1.33	1.38	0.88065	0.66875		2.5458	2.57068		1.82824
	33.855	10.935	30.7065	15.8075		2.5943	0.7863	0.71681	0.87775		1.47	1.36667	0.75	1.525		4.60291	2.21717		6.10263
	17.6654	25.425				0.76328	0.32869				1.54	1.2544				6.3283	2.34295
	3.214	34.7652				-	0.5506				1.21315	1.50741				2.26166	2.38609
	76.2005	44.6087				0.59614	0.38678				1.4215	1.28906				4.54085	2.39071
	33.2499					0.9445					0.93678					3.83126
	27.6862					0.68117
mean	29.861	43.2327	34.087	22.7614		0.996539	0.544252	0.710577	0.607838		1.63934	1.38479	0.727635	0.90339		3.82098	2.54912	3.06589	2.85868
SD	22.1204	51.7012	21.7993	10.1714		0.590555	0.142338	0.197245	0.169346		0.531524	0.157613	0.129259	0.320805		1.17634	0.25564	1.26453	1.61104
SEM	6.66955	17.2337	8.89954	4.15247		0.18675	0.0474461	0.080525	0.0691351		0.168083	0.0525378	0.0527698	0.130968		0.371992	0.0852133	0.632264	0.657704
