# Supplementary material for: Differential excitatory control of 2 parallel basket cell networks in amygdala microcircuits
Source: PLoS Biol. 2017 May 24;15(5):e2001421. doi: 10.1371/journal.pbio.2001421 (PMC5443504; doi:10.1371/journal.pbio.2001421)
Supplement: S10 Data — (XLSX) [file pbio.2001421.s020.xlsx]

## Sheet: FigS2_B
	AAC-AAC
	Electrical coupling efficacy (%)
	1.23457
	1.875
	0.59524
	2.06186
	0.60976
	0.68027
	1.19342
	0.23824
	0.97869
	1.02539
mean	1.04924
SD	0.573593
SEM	0.181386
