# Supplementary material for: Differential excitatory control of 2 parallel basket cell networks in amygdala microcircuits
Source: PLoS Biol. 2017 May 24;15(5):e2001421. doi: 10.1371/journal.pbio.2001421 (PMC5443504; doi:10.1371/journal.pbio.2001421)
Supplement: S11 Data — (XLSX) [file pbio.2001421.s021.xlsx]

## Sheet: FigS4_A
	1st IPSC failure rate
	CCKBC to PN	PVBC to PN
	0	0
	0.4	0.1
	0.03	0
	0.7	0
	0.1	0
	0.1	0
	0.7	0
	0.55	0
	0.05	0
	0.1	0.1
	0	0
	0	0
	0.05	0
mean	0.213846	0.0153846
SD	0.271402	0.0375534
SEM	0.0752733	0.0104154

## Sheet: FigS4_B
	1st IPSC latency (ms)
	CCKBC to PN	PVBC to PN
	1.085	0.72105
	1.23333	0.925
	1.37778	0.59
	1.5	0.72
	1.63333	0.48125
	1.91875	0.73
	1.64286	0.635
	1.45882	0.64
	0.96667	0.59
	0.99	0.775
	0.90667	0.74118
	1.13158	0.56667
		0.86
mean	1.3204	0.690396
SD	0.318911	0.123066
SEM	0.0920617	0.0341324

## Sheet: FigS4_C
	1st IPSC potency (pA)
	CCKBC to PN	PVBC to PN
	210.17	104.9
	57.7333	30.89
	68.2889	114.5
	47.005	160
	78.3189	383.5
	80.1367	155.4
	22.62	283.6
	22.86	121.3
	48.28	301.5
	114.7	43.33
	212.5	88.66
	118.72	133.5
	48.79	40.17
mean	86.9325	150.865
SD	62.4774	108.483
SEM	17.3281	30.0879

## Sheet: FigS4_D
	1st IPSC RT 10-90% (ms)
	CCKBC to PN	PVBC to PN
	0.9956	0.5616
	1.56084	0.539
	1.62665	0.647
	1.78233	0.4793
	1.4561	0.5387
	2.46263	0.5015
	2.11	0.4973
	0.819	0.4827
	1.086	0.5189
	1.181	0.5224
	0.603	0.5173
	0.955	0.6296
		0.521
mean	1.38651	0.5351
SD	0.550913	0.0512663
SEM	0.159035	0.0142187

## Sheet: FigS4_E
	1st IPSC decay tau (ms)
	CCKBC to PN	PVBC to PN
	5.1827	4.14884
	2.4756	3.29871
	4.7652	3.036
	4.03123	3.36369
	4.02886	3.03846
	3.10148	2.90008
	3.18323	3.39072
	4.416	3.844
	3.187	2.514
	3.344	3.769
mean	3.77153	3.33035
SD	0.851583	0.489369
SEM	0.269294	0.154752

## Sheet: FigS4_F
	1st IPSC P3/P1
	CCKBC to PN	PVBC to PN
	0.7604	0.602
	0.67	0.999
	1.1125	0.7129
	1.79	0.798
	1.134	0.5522
	1.459	0.721
	0.85	0.758
	0.86	0.631
	1.37	0.685
	1.04	0.973
	0.979	0.5173
	0.608	0.6296
	1.24	0.521
mean	1.06715	0.7
SD	0.337317	0.153925
SEM	0.093555	0.0426913
