# Supplementary material for: Differential excitatory control of 2 parallel basket cell networks in amygdala microcircuits
Source: PLoS Biol. 2017 May 24;15(5):e2001421. doi: 10.1371/journal.pbio.2001421 (PMC5443504; doi:10.1371/journal.pbio.2001421)
Supplement: S12 Data — (XLSX) [file pbio.2001421.s022.xlsx]

## Sheet: FigS5_A
	CCKBC to PN peak amplitude (pA)				PVBC to PN peak amplitude (pA)
	Adult	Young			Adult	Young
	210.17	66.09			104.9	65.6029
	42.3815	131.769			28.17	98.43
	66.3416	88.641			114.5	84.495
	33.0275	76.05			160	151.57
	73.407	84.809			383.5	148.339
	75.012	126.403			155.4	102.911
	6.5	194.555			283.6	199.1
	13.06	63.428			121.3	32.4375
	45.99	100.335			301.5	27.558
	103.4	131.718			39.77	65.8278
	212.5	72.821			88.66	33.6105
	118.72	86.3042			133.5	44.1916
	46.4	31.2995			40.17	80.6877
		35.8505				43.2644
		80.349				38.7745
		36.6215				99.7133
		30.073				39.292
		176.313				112.68
		65.6556				88.668
		105.39				49.296
		43.0615				217.89
		49.94				86.7455
		136.6				67.54
		65.72				85.42
						167.6
						87.93
mean	80.5315	86.6582		mean	150.382	89.2144
SD	66.1998	44.3066		SD	109.033	51.2526
SEM	18.3605	9.04405		SEM	30.2404	10.0515

## Sheet: FigS5_B
	CCKBC to PN 3 IPSP integral (mV*ms)			PVBC to PN 3 IPSP integral (mV*ms)
	Adult	Young		Adult	Young
	286.6	124.7		74.44	128
	24.18	209.4		11.19	183.4
	187.5	144.6		52.92	111
	7.213	65.92		131.2	129.2
	16.89	94.3		364.2	29.82
	189.8	106.5		155	30.4
	10.2	168.5		36.15	112.6
	13.79	159.9		223.6	36.33
	56.09	206.7		59.08	53.19
	142.6	72.62		104.8	146
	554.4	47.94		105.1	59.51
	72.7	17.87			62.93
	21.9	177.2			99.18
		71.85			59.3
					107.5
mean	121.836	119.143		119.789	89.8907
SD	157.631	60.3172		100.661	46.4423
SEM	43.719	16.1205		30.3505	11.9914

## Sheet: FigS5_C
	CCKBC to PN Inhibitory efficacy (%)			PVBC to PN Inhibitory efficacy (%)
	Adult	Young		Adult	Young
	92	99		99	87
	61	99		40	99
	99	90		96	99
	28	89		99	49
	88	99		99	99
	99	99		93	29
	22	99		99	99
	17	25		87.5	55
	60	99		99	29
	80	92		12	88
	99	99		58.3	8
	99	85		99	99
	99	63		42.3	30
		99			53
		49			99
		100			99
		99			43
		99			99
		44			70
		69			75
		1			99
		22.5			87.8
		66.6			65.9
		71			99
		48			99
mean	72.5385	76.204		78.7	74.348
SD	31.7375	29.2429		29.9186	29.0402
SEM	8.8024	5.84859		8.29792	5.80804
