# Supplementary material for: Differential excitatory control of 2 parallel basket cell networks in amygdala microcircuits
Source: PLoS Biol. 2017 May 24;15(5):e2001421. doi: 10.1371/journal.pbio.2001421 (PMC5443504; doi:10.1371/journal.pbio.2001421)
Supplement: S13 Data — (XLSX) [file pbio.2001421.s023.xlsx]

## Sheet: FigS6_A
		Number of dual recordings
		CCKBC		PVBC
		Tested conn. onto CCKBC	Conn. onto CCKBC	Tested conn. onto PVBC	Conn. onto CCKBC
		371	64	145	76

## Sheet: FigS6_B
		Potency (pA)
		CCKBC	PVBC
		19.5375	216.992
		15.5772	469.311
		32.7395	55.1291
		15.973	28.8945
		14.4518	173.306
		31.485	74.3548
		22.5754	82.3728
		13.2939	15.3914
		23.8953	62.9322
		12.5826	41.96
		39.4311	184.456
		29.7465	208.821
		21.9438	26.8552
		53.6234	150.604
		31.1063	41.4575
		24.7174	55.1216
		17.9654	126.74
		28.2977	46.4004
		18.1264	87.1998
		13.9213	25.3337
		15.7385	185.093
		14.3469	19.65
		20.5361	59.0433
		14.0044	14.0375
		15	103.844
		16.2917	261.103
		23.6462	43.8777
		15.8583	66.6702
		11.4926	83.2113
		22.9213	78.7543
		15.7214	71.5952
			37.3143
			78.1567
			24.9815
			30.7176
			61.3528
mean		21.5015	94.251
SD		9.1898	90.5091
SEM		1.65054	15.0848

## Sheet: FigS6_C
		Peak amplitude (pA)
		CCKBC	PVBC
		6.83811	216.992
		2.1003	469.311
		27.0948	41.3468
		2.38403	16.9698
		2.60607	173.306
		1.57425	26.4155
		2.50838	67.6195
		9.58395	8.52446
		12.3901	56.3571
		4.66774	38.6032
		38.5349	184.456
		27.3856	167.057
		8.77753	12.5324
		51.1859	140.564
		10.2067	24.7668
		15.3548	40.9688
		8.49273	126.74
		5.57378	39.6845
		8.09902	29.4441
		8.4974	10.4954
		6.26327	185.093
		4.63737	7.31163
		11.2948	59.0433
		3.28673	3.369
		1.21212	83.075
		6.08883	261.103
		8.12092	25.3565
		4.64146	56.003
		3.44778	78.1682
		7.33482	74.6403
		4.68298	45.8031
		--	26.12
		--	75.812
		--	21.7581
		--	27.0103
		--	22.087
		--
mean		10.157	81.7752
SD		11.2565	94.1065
SEM		2.02172	15.6844
		--
		--

## Sheet: FigS6_D
		Failure rate
		CCKBC	PVBC
		0.6375	0
		0.86517	0
		0.17241	0.25
		0.85075	0.4127
		0.81967	0
		0.95	0.64474
		0.88889	0.1791
		0.27907	0.44615
		0.48148	0.10448
		0.62903	0.08
		0.02273	0
		0.07937	0.2
		0.6	0.53333
		0.04545	0.06667
		0.67188	0.4026
		0.37879	0.25676
		0.52727	0
		0.80303	0.14474
		0.55319	0.66234
		0.38961	0.58571
		0.60204	0
		0.67677	0.62791
		0.45	0
		0.76531	0.76
		0.91919	0.2
		0.62626	0
		0.65657	0.42211
		0.70732	0.16
		0.7	0.06061
		0.68	0.05224
		0.70213	0.36025
		--	0.3
		--	0.03
		--	0.12903
		--	0.12069
		--	0.64
		--
mean		0.584867	0.245338
SD		0.254373	0.237441
SEM		0.0456867	0.0395735
		--
		--
		--
		--
		--
		--
		--
		--
		--
		--
		--
		--

## Sheet: FigS6_E
		Rise time 10-90% (ms)
		CCKBC	PVBC
		0.67466	0.43614
		0.52806	0.46877
		0.4264	0.36779
		0.38161	0.45182
		1.42957	0.38909
		0.7846	0.377
		0.95369	0.23697
		0.72137	0.76639
		0.60748	0.35339
		0.26218	0.49891
		0.52234	0.36227
		0.91625	0.32421
		0.39656	0.74133
		0.92787	0.33894
		1.54359	0.28686
		0.6825	0.27653
		0.73559	0.27527
		0.86043	0.27089
		0.72875	0.28765
		1.07004	0.24095
		0.65132	0.35886
		1.21167	0.47375
		1.1163	0.46747
		0.40899	0.49458
			0.20663
			0.78089
			0.26687
			0.4231
			0.40677
			0.31252
			0.28544
			0.52829
			0.40577
			0.7884
			0.36314
			0.22806
mean		0.772576	0.403936
SD		0.330067	0.155716
SEM		0.0673747	0.0259527

## Sheet: FigS6_F
		Latency (ms)
		CCKBC	PVBC
		1.82143	0.55316
		1.61106	0.53754
		1.51032	0.9392
		2.14809	0.85512
		1.79216	0.64865
		1.67433	1.22856
		1.81826	1.43563
		1.55555	1.6411
		1.90094	0.89142
		1.26908	0.60913
		1.43365	0.70647
		1.69332	0.72
		1.04285	1.24343
		1.69383	0.65828
		2.21744	1.36741
		0.89625	0.86547
		1.30182	0.50236
		1.8	0.86802
		1.655	0.70002
		2.91622	2.18553
		2.21882	0.77952
		1.9125	1.19438
		2.68704	0.74796
		1.4375	1.33167
			0.71302
			0.3706
			0.95652
			1.01286
			0.41857
			0.74449
			0.7133
			0.858
			0.61464
			1.88506
			0.76686
			0.87917
mean		1.75031	0.920642
SD		0.461219	0.401914
SEM		0.0941459	0.0669857

## Sheet: FigS6_G
		Decay tau (ms)
		CCKBC	PVBC
		3.08249	1.71217
		3.35134	2.44223
		2.60815	0.99902
		2.29134	1.63644
		2.37918	1.56466
		1.7223	1.30569
		4.46199	1.03861
		2.75787	1.34444
		3.86839	1.73593
		2.33087	1.05737
		1.84796	1.00233
		1.47952	2.0038
		4.24027	0.71547
		5.73354	0.89338
		4.36274	0.62433
		2.08899	0.76028
		3.71267	0.81909
		2.36787	0.98009
		2.76386	0.63183
		2.74182	0.96598
		2.8952	1.32508
			2.0934
			1.96024
			0.81007
			2.59957
			1.2178
			1.33699
			1.68206
			0.89118
			1.24985
			2.52751
			1.7984
			3.04859
			1.66702
			0.74461
mean		3.00421	1.4053
SD		1.06252	0.61798
SEM		0.23186	0.104458
