# Supplementary material for: Differential excitatory control of 2 parallel basket cell networks in amygdala microcircuits
Source: PLoS Biol. 2017 May 24;15(5):e2001421. doi: 10.1371/journal.pbio.2001421 (PMC5443504; doi:10.1371/journal.pbio.2001421)
Supplement: S14 Data — (XLSX) [file pbio.2001421.s024.xlsx]

## Sheet: FigS7_E
		Potency (pA)			Potency (pA)
		CCKBC			PVBC
		ChR2 stim.	Pair. Rec.		ChR2 stim.	Pair. Rec.
		12.3031	13.9213		174.134	184.456
		17.9304	20.5361		199.329	208.821
		19.6333	14.0044		29.9295	26.8552
		19.3971	15		45.7066	41.4575
		18.8683	16.2917		52.642	55.1216
		22.9809	23.6462		131.382	126.74
					61.1529	46.4004
					87.9792	87.1998
					28.1	14.0375
					75.6857	103.844
					262.35	261.103
					42.9767	43.8777
					84.4153	66.6702
					94.1875	83.2113
					60.3816	78.7543
					49.3906	71.5952
					42.5644	37.3143
					85.8274	78.1567
					23.5294	24.9815
					44.6922	30.7176
					53.8325	61.3528
mean		18.5189	17.2333		82.3899	82.508
SD		3.49363	3.98255		61.6051	64.2572
SEM		1.42627	1.62587		13.4433	14.0221

## Sheet: FigS7_F
		Peak amplitude (pA)			Peak amplitude (pA)
		CCKBC			PVBC
		ChR2 stim.	Pair. Rec.		ChR2 stim.	Pair. Rec.
		5.7058	8.4974		174.134	184.456
		4.124	11.2948		187.604	167.057
		6.2	3.28673		17.7134	12.5324
		3.33081	1.21212		35.7704	24.7668
		11.9168	6.08883		37.703	40.9688
		6.18718	8.12092		131.382	126.74
					50.5531	39.6845
					47.9886	29.4441
					8.79899	3.369
					54.1841	83.075
					262.35	261.103
					21.7412	25.3565
					77.1538	56.003
					90.1624	78.1682
					56.486	74.6403
					29.2685	45.8031
					33.7739	26.12
					83.3752	75.812
					20.3548	21.7581
					41.8482	27.0103
					21.533	22.087
mean		6.24411	6.41681		70.6609	67.9026
SD		3.0152	3.68841		65.941	65.8887
SEM		1.23095	1.50579		14.3895	14.3781

## Sheet: FigS7_G
		Failure rate			Failure rate
		CCKBC			PVBC
		ChR2 stim.	Pair. Rec.		ChR2 stim.	Pair. Rec.
		0.53623	0.38961		0	0
		0.77	0.45		0.05882	0.2
		0.68421	0.76531		0.40816	0.53333
		0.82828	0.91919		0.21739	0.4026
		0.36842	0.62626		0.22973	0.25676
		0.73077	0.65657		0	0
					0.17333	0.14474
					0.45455	0.66234
					0.68687	0.76
					0.28409	0.2
					0	0
					0.49412	0.42211
					0.08602	0.16
					0.04274	0.06061
					0.06452	0.05224
					0.40741	0.36025
					0.20652	0.3
					0.02857	0.03
					0.13492	0.12903
					0.06364	0.12069
					0.6	0.64
mean		0.652985	0.63449		0.221019	0.258795
SD		0.170912	0.196329		0.210078	0.233976
SEM		0.0697747	0.0801511		0.0458427	0.0510578

## Sheet: FigS7_H
		Rise time 10-90% (ms)			Rise time 10-90% (ms)
		CCKBC			PVBC
		ChR2 stim.	Pair. Rec.		ChR2 stim.	Pair. Rec.
		0.85562	0.92787		0.36962	0.36227
		0.59826	0.73559		0.30638	0.32421
		0.735	0.86043		0.77904	0.74133
		0.57882	0.72875		0.34286	0.28686
		1.11883	1.07004		0.24507	0.27653
		0.57857	0.65132		0.30889	0.27527
					0.25598	0.27089
					0.2967	0.28765
					0.46806	0.49458
					0.21714	0.20663
					0.78648	0.78089
					0.31372	0.26687
					0.40141	0.4231
					0.39009	0.40677
					0.34943	0.31252
					0.29848	0.28544
					0.38534	0.52829
					0.34667	0.40577
					0.81431	0.7884
					0.33	0.36314
					0.24	0.22806
mean		0.744183	0.829		0.392651	0.395975
SD		0.213976	0.154408		0.177801	0.176775
SEM		0.0873554	0.0630368		0.0387993	0.0385756

## Sheet: FigS7_I
		Decay tau (ms)			Decay tau (ms)
		CCKBC			PVBC
		ChR2 stim.	Pair. Rec.		ChR2 stim.	Pair. Rec.
		2.72456	4.24027		1.00471	1.05737
		2.0396	2.08899		1.27172	1.00233
		3.24217	3.71267		4.63143	2.0038
		2.13002	2.36787		1.16711	0.89338
		3.33259	2.76386		0.48528	0.62433
		3.06762	2.74182		0.76277	0.76028
					0.85723	0.81909
					0.95519	0.98009
					1.52456	1.96024
					0.86687	0.81007
					2.6427	2.59957
					1.2396	1.2178
					1.29754	1.33699
					2.01134	1.68206
					1.13605	0.89118
					1.3104	1.24985
					2.18022	2.52751
					1.96536	1.7984
					3.14484	3.04859
					1.40931	1.66702
					1.09793	0.74461
mean		2.75609	2.98591		1.56963	1.41307
SD		0.560713	0.824248		0.953833	0.691577
SEM		0.22891	0.336498		0.208144	0.150915

## Sheet: FigS7_J
		Norm. ChR2 stim. data
		Pot.		Amp.		Fail.		RT		Tau
		CCKBC	PVBC	CCKBC	PVBC	CCKBC	PVBC	CCKBC	PVBC	CCKBC	PVBC
		0.88376	0.94404	0.67148	0.94404	1.37633	1	0.92213	1.02029	0.64254	0.9502
		0.87312	0.95454	0.36512	1.12299	1.71111	0.2941	0.81331	0.945	0.97636	1.26876
		1.40195	1.11448	1.88637	1.41341	0.89403	0.7653	0.85422	1.05087	0.87327	2.31132
		1.29314	1.10249	2.74792	1.44429	0.9011	0.53997	0.79426	1.19522	0.89955	1.3064
		1.15815	0.95502	1.95716	0.92029	0.58829	0.89473	1.0456	0.88623	1.20577	0.77728
		0.97187	1.03662	0.76188	1.03662	1.11301	--	0.8883	1.12213	1.11883	1.00328
			1.31794		1.27388		1.19753		0.94496		1.04656
			1.00894		1.62982		0.68628		1.03146		0.97459
			2.00178		2.61175		0.90378		0.94638		0.77774
			0.72884		0.65223		1.42045		1.05086		1.07012
			1.00478		1.00478		1		1.00716		1.01659
			0.97947		0.85742		1.1706		1.17555		1.0179
			1.26616		1.37767		0.53763		0.94874		0.97049
			1.13191		1.15344		0.70516		0.95899		1.19576
			0.76671		0.75678		1.23507		1.1181		1.27477
			0.68986		0.63901		1.13091		1.04568		1.04845
			1.1407		1.29303		0.6884		0.72941		0.8626
			1.09815		1.09976		0.95233		0.85435		1.09284
			0.94187		0.9355		1.04565		1.03286		1.03157
			1.45494		1.54934		0.5273		0.90874		0.84541
			0.87743		0.97492		0.9375		1.05235		1.4745
mean		1.097	1.07222	1.39832	1.17576	1.09731	0.881634	0.886303	1.00121	0.95272	1.11034
SD		0.222016	0.2824	0.935176	0.430945	0.39844	0.285655	0.0910959	0.109371	0.198765	0.326681
SEM		0.0906377	0.0616247	0.381784	0.09404	0.162662	0.0638743	0.0371897	0.0238667	0.0811453	0.0712876
