# Supplementary material for: Differential excitatory control of 2 parallel basket cell networks in amygdala microcircuits
Source: PLoS Biol. 2017 May 24;15(5):e2001421. doi: 10.1371/journal.pbio.2001421 (PMC5443504; doi:10.1371/journal.pbio.2001421)
Supplement: S15 Data — (XLSX) [file pbio.2001421.s025.xlsx]

## Sheet: FigS8_A
connected		Intersomatic distance of PN->CCKBC (t150422-01)
no connection			Coordinates		distance (µm)
		PN#	x	y
		11	296.347	103.788	313.996
		13	32.6667	13.5597	35.3692
		1	120.777	-10.2234	121.209
		2	-19.8132	-81.9423	84.3036
		3	99.2013	-171.062	197.745
		4	154.011	-102.637	185.077
		5	230.01	5.2074	230.069
		6	329.112	109.989	347.005
		7	322.265	90.7335	334.794
		8	330.403	115.536	350.021
		9	355.849	139.428	382.189
		10	353.11	105.353	368.491
		12	2.1978	14.6355	14.7996

## Sheet: FigS8_C
		PTSH PN # 1			PTSH PN # 2			PTSH PN # 3			PTSH PN # 4			PTSH PN # 5			PTSH PN # 6			PTSH PN # 7			PTSH PN # 8			PTSH PN # 9			PTSH PN # 10			PTSH PN # 11			PTSH PN # 12			PTSH PN # 13
		Bin (0.25 ms)	number of EPSCs		Bin (0.25 ms)	number of EPSCs		Bin (0.25 ms)	number of EPSCs		Bin (0.25 ms)	number of EPSCs		Bin (0.25 ms)	number of EPSCs		Bin (0.25 ms)	number of EPSCs		Bin (0.25 ms)	number of EPSCs		Bin (0.25 ms)	number of EPSCs		Bin (0.25 ms)	number of EPSCs		Bin (0.25 ms)	number of EPSCs		Bin (0.25 ms)	number of EPSCs		Bin (0.25 ms)	number of EPSCs		Bin (0.25 ms)	number of EPSCs
		-4.875	0		-4.625	0		-5.125	0		-5.125	0		-3.625	0		-4.875	0		-5.125	0		-4.375	0		-8.125	0		-3.875	0		-3.125	0		-4.625	0		-4.625	0
		-4.625	1		-4.375	1		-4.875	1		-4.875	1		-3.375	2		-4.625	2		-4.875	1		-4.125	1		-7.875	1		-3.625	1		-2.875	1		-4.375	1		-4.375	1
		-4.375	3		-4.125	0		-4.625	0		-4.625	0		-3.125	0		-4.375	0		-4.625	0		-3.875	2		-7.625	2		-3.375	1		-2.625	0		-4.125	0		-4.125	0
		-4.125	0		-3.875	1		-4.375	0		-4.375	1		-2.875	0		-4.125	0		-4.375	0		-3.625	0		-7.375	1		-3.125	0		-2.375	0		-3.875	0		-3.875	0
		-3.875	2		-3.625	0		-4.125	0		-4.125	0		-2.625	0		-3.875	1		-4.125	1		-3.375	1		-7.125	2		-2.875	0		-2.125	0		-3.625	0		-3.625	0
		-3.625	1		-3.375	0		-3.875	0		-3.875	0		-2.375	0		-3.625	0		-3.875	0		-3.125	1		-6.875	0		-2.625	0		-1.875	0		-3.375	1		-3.375	2
		-3.375	0		-3.125	3		-3.625	0		-3.625	1		-2.125	0		-3.375	1		-3.625	2		-2.875	1		-6.625	0		-2.375	0		-1.625	0		-3.125	0		-3.125	0
		-3.125	2		-2.875	0		-3.375	0		-3.375	0		-1.875	0		-3.125	0		-3.375	0		-2.625	3		-6.375	0		-2.125	1		-1.375	0		-2.875	0		-2.875	1
		-2.875	0		-2.625	0		-3.125	1		-3.125	0		-1.625	0		-2.875	1		-3.125	1		-2.375	2		-6.125	0		-1.875	1		-1.125	0		-2.625	0		-2.625	0
		-2.625	0		-2.375	0		-2.875	0		-2.875	2		-1.375	0		-2.625	0		-2.875	1		-2.125	3		-5.875	0		-1.625	0		-0.875	1		-2.375	0		-2.375	3
		-2.375	2		-2.125	0		-2.625	0		-2.625	0		-1.125	1		-2.375	0		-2.625	1		-1.875	3		-5.625	1		-1.375	3		-0.625	0		-2.125	1		-2.125	0
		-2.125	1		-1.875	1		-2.375	0		-2.375	2		-0.875	0		-2.125	0		-2.375	1		-1.625	4		-5.375	1		-1.125	0		-0.375	1		-1.875	0		-1.875	0
		-1.875	1		-1.625	1		-2.125	0		-2.125	0		-0.625	0		-1.875	0		-2.125	0		-1.375	3		-5.125	0		-0.875	0		-0.125	0		-1.625	1		-1.625	0
		-1.625	0		-1.375	0		-1.875	0		-1.875	0		-0.375	1		-1.625	0		-1.875	0		-1.125	6		-4.875	0		-0.625	0		0.125	0		-1.375	0		-1.375	0
		-1.375	1		-1.125	0		-1.625	1		-1.625	0		-0.125	0		-1.375	1		-1.625	1		-0.875	0		-4.625	0		-0.375	1		0.375	0		-1.125	0		-1.125	0
		-1.125	1		-0.875	0		-1.375	0		-1.375	2		0.125	1		-1.125	0		-1.375	0		-0.625	1		-4.375	4		-0.125	0		0.625	1		-0.875	0		-0.875	1
		-0.875	2		-0.625	0		-1.125	1		-1.125	0		0.375	0		-0.875	1		-1.125	0		-0.375	2		-4.125	1		0.125	0		0.875	0		-0.625	0		-0.625	1
		-0.625	0		-0.375	0		-0.875	0		-0.875	1		0.625	1		-0.625	0		-0.875	2		-0.125	2		-3.875	0		0.375	1		1.125	1		-0.375	0		-0.375	0
		-0.375	2		-0.125	0		-0.625	1		-0.625	1		0.875	1		-0.375	0		-0.625	1		0.125	4		-3.625	1		0.625	0		1.375	1		-0.125	0		-0.125	0
		-0.125	1		0.125	0		-0.375	0		-0.375	0		1.125	0		-0.125	0		-0.375	0		0.375	2		-3.375	3		0.875	0		1.625	4		0.125	1		0.125	1
		0.125	1		0.375	0		-0.125	0		-0.125	0		1.375	0		0.125	1		-0.125	1		0.625	5		-3.125	0		1.125	2		1.875	5		0.375	0		0.375	0
		0.375	1		0.625	0		0.125	1		0.125	0		1.625	1		0.375	1		0.125	1		0.875	1		-2.875	0		1.375	0		2.125	16		0.625	0		0.625	4
		0.625	2		0.875	0		0.375	0		0.375	0		1.875	0		0.625	0		0.375	0		1.125	3		-2.625	0		1.625	0		2.375	11		0.875	0		0.875	9
		0.875	2		1.125	0		0.625	0		0.625	0		2.125	0		0.875	0		0.625	2		1.375	4		-2.375	1		1.875	0		2.625	5		1.125	0		1.125	9
		1.125	2		1.375	0		0.875	0		0.875	0		2.375	0		1.125	0		0.875	0		1.625	2		-2.125	1		2.125	0		2.875	1		1.375	0		1.375	2
		1.375	0		1.625	0		1.125	0		1.125	0		2.625	1		1.375	0		1.125	0		1.875	2		-1.875	0		2.375	0		3.125	5		1.625	0		1.625	2
		1.625	1		1.875	0		1.375	0		1.375	0		2.875	2		1.625	0		1.375	0		2.125	1		-1.625	0		2.625	0		3.375	0		1.875	0		1.875	1
		1.875	0		2.125	0		1.625	1		1.625	0		3.125	0		1.875	0		1.625	0		2.375	3		-1.375	1		2.875	0		3.625	1		2.125	0		2.125	1
		2.125	0		2.375	1		1.875	0		1.875	0		3.375	1		2.125	1		1.875	0		2.625	4		-1.125	1		3.125	2		3.875	0		2.375	0		2.375	0
		2.375	4		2.625	0		2.125	0		2.125	1		3.625	1		2.375	1		2.125	0		2.875	1		-0.875	1		3.375	0		4.125	1		2.625	0		2.625	1
		2.625	0		2.875	0		2.375	0		2.375	0		3.875	0		2.625	1		2.375	0		3.125	0		-0.625	1		3.625	1		4.375	1		2.875	1		2.875	0
		2.875	1		3.125	0		2.625	0		2.625	0		4.125	0		2.875	0		2.625	0		3.375	3		-0.375	1		3.875	0		4.625	1		3.125	0		3.125	0
		3.125	2		3.375	1		2.875	1		2.875	0		4.375	0		3.125	0		2.875	0		3.625	2		-0.125	1		4.125	0		4.875	1		3.375	0		3.375	0
		3.375	1		3.625	0		3.125	0		3.125	0		4.625	1		3.375	0		3.125	0		3.875	5		0.125	1		4.375	1		5.125	0		3.625	0		3.625	0
		3.625	1		3.875	0		3.375	0		3.375	0		4.875	1		3.625	0		3.375	2		4.125	2		0.375	1		4.625	0		5.375	0		3.875	0		3.875	0
		3.875	2		4.125	2		3.625	1		3.625	1		5.125	1		3.875	0		3.625	2		4.375	2		0.625	1		4.875	3		5.625	1		4.125	0		4.125	0
		4.125	1		4.375	1		3.875	0		3.875	1		5.375	1		4.125	0		3.875	1		4.625	1		0.875	1		5.125	0		5.875	0		4.375	0		4.375	0
		4.375	2		4.625	0		4.125	2		4.125	0		5.625	0		4.375	1		4.125	5		4.875	2		1.125	1		5.375	0		6.125	2		4.625	0		4.625	0
		4.625	0		4.875	1		4.375	0		4.375	0		5.875	0		4.625	0		4.375	1		5.125	2		1.375	1		5.625	1		6.375	3		4.875	0		4.875	0
		4.875	2		5.125	1		4.625	1		4.625	0		6.125	0		4.875	1		4.625	0		5.375	4		1.625	0		5.875	0		6.625	4		5.125	0		5.125	4
		5.125	3		5.375	0		4.875	0		4.875	0		6.375	0		5.125	2		4.875	2		5.625	1		1.875	0		6.125	0		6.875	2		5.375	0		5.375	1
		5.375	0		5.625	0		5.125	0		5.125	0		6.625	1		5.375	0		5.125	0		5.875	3		2.125	0		6.375	0		7.125	2		5.625	0		5.625	0
		5.625	1		5.875	0		5.375	0		5.375	0		6.875	1		5.625	0		5.375	0		6.125	0		2.375	1		6.625	0		7.375	0		5.875	1		5.875	0
		5.875	0		6.125	0		5.625	0		5.625	0		7.125	0		5.875	0		5.625	1		6.375	0		2.625	2		6.875	0		7.625	2		6.125	0		6.125	1
		6.125	0		6.375	0		5.875	1		5.875	0		7.375	0		6.125	0		5.875	0		6.625	2		2.875	0		7.125	0		7.875	1		6.375	0		6.375	0
		6.375	0		6.625	0		6.125	0		6.125	1		7.625	1		6.375	0		6.125	0		6.875	0		3.125	0		7.375	0		8.125	1		6.625	0		6.625	0
		6.625	0		6.875	0		6.375	1		6.375	1		7.875	0		6.625	0		6.375	1		7.125	1		3.375	0		7.625	0		8.375	2		6.875	0		6.875	0
		6.875	0		7.125	0		6.625	1		6.625	1		8.125	0		6.875	0		6.625	0		7.375	1		3.625	1		7.875	0		8.625	1		7.125	1		7.125	2
		7.125	1		7.375	0		6.875	0		6.875	0		8.375	0		7.125	0		6.875	1		7.625	5		3.875	1		8.125	0		8.875	0		7.375	0		7.375	1
		7.375	1		7.625	0		7.125	2		7.125	0		8.625	1		7.375	0		7.125	0		7.875	1		4.125	1		8.375	0		9.125	0		7.625	0		7.625	0
		7.625	0		7.875	2		7.375	0		7.375	0		8.875	0		7.625	0		7.375	1		8.125	2		4.375	0		8.625	1		9.375	1		7.875	0		7.875	2
		7.875	2		8.125	0		7.625	0		7.625	1		9.125	2		7.875	0		7.625	0		8.375	1		4.625	1		8.875	0		9.625	0		8.125	1		8.125	0
		8.125	0		8.375	0		7.875	2		7.875	0		9.375	0		8.125	0		7.875	0		8.625	0		4.875	0		9.125	0		9.875	1		8.375	0		8.375	1
		8.375	0		8.625	1		8.125	0		8.125	0		9.625	0		8.375	0		8.125	0		8.875	2		5.125	0		9.375	0		10.125	0		8.625	0		8.625	0
		8.625	0		8.875	0		8.375	1		8.375	0		9.875	0		8.625	0		8.375	1		9.125	0		5.375	0		9.625	0		10.375	0		8.875	0		8.875	0
		8.875	1		9.125	0		8.625	0		8.625	2		10.125	1		8.875	0		8.625	0		9.375	0		5.625	2		9.875	1		10.625	0		9.125	0		9.125	1
		9.125	0		9.375	0		8.875	0		8.875	0		10.375	1		9.125	0		8.875	1		9.625	1		5.875	0		10.125	1		10.875	0		9.375	0		9.375	0
		9.375	3		9.625	0		9.125	2		9.125	0		10.625	0		9.375	1		9.125	0		9.875	2		6.125	0		10.375	1		11.125	1		9.625	1		9.625	1
		9.625	1		9.875	0		9.375	0		9.375	1		10.875	1		9.625	0		9.375	0		10.125	1		6.375	1		10.625	0		11.375	1		9.875	0		9.875	1
		9.875	0		10.125	0		9.625	1		9.625	2		11.125	1		9.875	0		9.625	0		10.375	1		6.625	0		10.875	0		11.625	2		10.125	0		10.125	3
		10.125	3		10.375	1		9.875	0		9.875	0		11.375	1		10.125	1		9.875	0		10.625	3		6.875	0		11.125	0		11.875	0		10.375	0		10.375	1
		10.375	1		10.625	0		10.125	0		10.125	0		11.625	0		10.375	1		10.125	0		10.875	1		7.125	4		11.375	0		12.125	0		10.625	0		10.625	0
		10.625	1		10.875	1		10.375	0		10.375	0		11.875	0		10.625	2		10.375	1		11.125	2		7.375	0		11.625	1		12.375	0		10.875	0		10.875	1
		10.875	2		11.125	1		10.625	0		10.625	1		12.125	1		10.875	2		10.625	1		11.375	0		7.625	3		11.875	0		12.625	1		11.125	0		11.125	0
		11.125	0		11.375	0		10.875	0		10.875	1		12.375	0		11.125	1		10.875	1		11.625	1		7.875	0		12.125	0		12.875	1		11.375	1		11.375	0
		11.375	1		11.625	1		11.125	0		11.125	1		12.625	0		11.375	3		11.125	0		11.875	0		8.125	1		12.375	0		13.125	1		11.625	0		11.625	2
		11.625	1		11.875	0		11.375	0		11.375	0		12.875	0		11.625	0		11.375	0		12.125	1		8.375	1		12.625	0		13.375	0		11.875	0		11.875	0
		11.875	1		12.125	0		11.625	0		11.625	0		13.125	0		11.875	0		11.625	0		12.375	2		8.625	2		12.875	1		13.625	0		12.125	0		12.125	0
		12.125	1		12.375	1		11.875	0		11.875	1		13.375	0		12.125	1		11.875	1		12.625	0		8.875	1		13.125	0		13.875	0		12.375	0		12.375	0
		12.375	0		12.625	1		12.125	0		12.125	0		13.625	0		12.375	1		12.125	0		12.875	2		9.125	0		13.375	0		14.125	0		12.625	1		12.625	0
		12.625	0		12.875	1		12.375	0		12.375	0		13.875	0		12.625	1		12.375	1		13.125	0		9.375	0		13.625	0		14.375	1		12.875	0		12.875	1
		12.875	1		13.125	1		12.625	1		12.625	0		14.125	0		12.875	1		12.625	1		13.375	2		9.625	2		13.875	1		14.625	0		13.125	0		13.125	1
		13.125	0		13.375	0		12.875	1		12.875	0		14.375	1		13.125	1		12.875	0		13.625	0		9.875	0		14.125	1								13.375	0
		13.375	1		13.625	0		13.125	0		13.125	0		14.625	0		13.375	1		13.125	0		13.875	1		10.125	0		14.375	0
		13.625	0		13.875	0		13.375	1		13.375	0		14.875	1		13.625	5		13.375	1		14.125	1		10.375	2
		13.875	1		14.125	0		13.625	1		13.625	0		15.125	0		13.875	3		13.625	0		14.375	1		10.625	0
		14.125	1		14.375	1		13.875	0		13.875	0					14.125	1		13.875	1		14.625	1		10.875	2
		14.375	0		14.625	0		14.125	0		14.125	0					14.375	2		14.125	0		14.875	1		11.125	1
		14.625	1		14.875	1		14.375	0		14.375	0					14.625	5					15.125	0		11.375	0
		14.875	0		15.125	0		14.625	1		14.625	1					14.875	0								11.625	1
								14.875	0		14.875	0					15.125	0								11.875	0
											15.125	0														12.125	1
																										12.375	0
																										12.625	0
																										12.875	0
																										13.125	1
																										13.375	0
																										13.625	0
																										13.875	1
																										14.125	1
																										14.375	0
																										14.625	2
																										14.875	0
