# Supplementary material for: Differential excitatory control of 2 parallel basket cell networks in amygdala microcircuits
Source: PLoS Biol. 2017 May 24;15(5):e2001421. doi: 10.1371/journal.pbio.2001421 (PMC5443504; doi:10.1371/journal.pbio.2001421)
Supplement: S16 Data — (XLSX) [file pbio.2001421.s026.xlsx]

## Sheet: FigS9_A_left
		Activation threshold
		Laser intensity (%)
		PVeGFP+	CCKBC
		5	50
		2.5	20
		2.5	10
		5	10
		5	10
		5	60
		1.25	25
		2.5	20
		2.5	30
		20	25
		30	75
		25	75
		5	10
		5	15
		10	5
		10	10
		2.5	90
		60	80
		10	20
		2.5	10
		5	80
		2.5	50
		10	25
		5	45
		5	50
mean		9.55	36
SD		12.7724	27.157
SEM		2.55449	5.43139

## Sheet: FigS9_A_right
		Activation threshold
		Laser intensity (%)
		PVBC	CCKBC
		5	50
		2.5	20
		2.5	10
		5	10
		5	10
		5	60
		1.25	25
		2.5	20
		2.5	30
mean		3.47222	26.1111
SD		1.50231	17.9892
SEM		0.500771	5.9964

## Sheet: FigS9_B_top_left
		Activation threshold
		Peak amplitude (nA)
		PVeGFP+	CCKBC
		0.738464	0.322443
		1.30909	0.0772637
		1.05189	0.255097
		0.952846	0.08095
		0.666478	0.314865
		1.02717	0.0258682
		0.652686	0.238146
		0.710626	0.21535
		0.710626	0.0633841
		0.210592	0.410285
		0.274402	0.482449
			0.397709
			0.69318
mean		0.754989	0.275153
SD		0.325308	0.192359
SEM		0.0980841	0.0533508

## Sheet: FigS9_B_top_right
		Activation threshold
		Peak amplitude (nA)
		PVBC	CCKBC
		0.738464	0.322443
		1.30909	0.0772637
		1.05189	0.255097
		0.952846	0.08095
		0.666478	0.314865
		1.02717
		0.652686
mean		0.91409	0.210124
SD		0.241452	0.12242
SEM		0.0912603	0.0547478

## Sheet: FigS9_B_bottom_left
		Activation threshold
		Area (nA*ms)
		PVeGFP+	CCKBC
		5.46188	3.19239
		19.3028	1.27709
		16.4308	2.57565
		12.5626	0.76214
		1.0017	2.5645
		5.10316	0.71328
		6.72861	4.26974
		9.01084	3.35538
		9.01084	0.59454
		1.97072	3.73652
		3.1062	3.54637
			3.21138
			8.68777
mean		8.15365	2.96052
SD		5.89203	2.12825
SEM		1.77651	0.590269

## Sheet: FigS9_B_bottom_right
		Activation threshold
		Area (nA*ms)
		PVBC	CCKBC
		5.46188	3.19239
		19.3028	1.27709
		16.4308	2.57565
		12.5626	0.76214
		1.0017	2.5645
		5.10316
		6.72861
mean		9.51307	2.07435
SD		6.69638	1.01231
SEM		2.53099	0.452718
